# Supplementary material for: ﻿Unveiling species diversity within early-diverging fungi from China III: Six new species and a new record of Gongronella (Cunninghamellaceae, Mucoromycota)
Source: MycoKeys. 2024 Nov 20;110:287–317. doi: 10.3897/mycokeys.110.130260 (PMC11603104; doi:10.3897/mycokeys.110.130260)
Supplement: XML Treatment for Gongronella abortosporangia [file mycokeys.110.130260-treatment1.xml]

<!DOCTYPE tp:taxon-treatment
  PUBLIC "-//TaxonX//DTD Taxonomic Treatment Publishing DTD v0 20100105//EN" "tax-treatment-NSO.dtd">
<tp:taxon-treatment xmlns:tp="http://www.plazi.org/taxpub"><tp:treatment-meta><kwd-group><label>Taxon classification</label><kwd>
                <named-content content-type="kingdom">Fungi</named-content>
              </kwd><kwd>
                <named-content content-type="order">Mucorales</named-content>
              </kwd><kwd>
                <named-content content-type="family">Cunninghamellaceae</named-content>
              </kwd></kwd-group><mixed-citation publication-type="journal"><person-group><name><surname>Wang</surname><given-names>Yi-Xin</given-names></name><name><surname>Zhao</surname><given-names>Heng</given-names></name><name><surname>Jiang</surname><given-names>Yang</given-names></name><name><surname>Liu</surname><given-names>Xin-Ye</given-names></name><name><surname>Tao</surname><given-names>Meng-Fei</given-names></name><name><surname>Liu</surname><given-names>Xiao-Yong</given-names></name></person-group><article-title>﻿Unveiling species diversity within early-diverging fungi from China III: Six new species and a new record of <italic><tp:taxon-name><tp:taxon-name-part taxon-name-part-type="genus" reg="Gongronella">Gongronella</tp:taxon-name-part></tp:taxon-name></italic> (<tp:taxon-name><tp:taxon-name-part taxon-name-part-type="family">Cunninghamellaceae</tp:taxon-name-part></tp:taxon-name>, <tp:taxon-name><tp:taxon-name-part taxon-name-part-type="division">Mucoromycota</tp:taxon-name-part></tp:taxon-name>)</article-title><source>MycoKeys</source><day>20</day><month>11</month><year>2024</year><volume>110</volume><fpage>287</fpage><lpage>317</lpage><pub-id pub-id-type="doi">10.3897/mycokeys.110.130260</pub-id></mixed-citation></tp:treatment-meta><tp:nomenclature><label>﻿</label><tp:taxon-name>
              <object-id xmlns:xlink="http://www.w3.org/1999/xlink" content-type="arpha" xlink:type="simple">21D8BDF9-EF04-5AF3-A57F-BA9041EF991A</object-id>
              <tp:taxon-name-part taxon-name-part-type="genus" reg="Gongronella">Gongronella</tp:taxon-name-part>
              <tp:taxon-name-part taxon-name-part-type="species" reg="abortosporangia">abortosporangia</tp:taxon-name-part>
              <object-id xmlns:xlink="http://www.w3.org/1999/xlink" xlink:type="simple">Fungal Names: FN 571253</object-id>
            </tp:taxon-name><tp:taxon-authority>Yi Xin Wang, H. Zhao &amp; X.Y. Liu</tp:taxon-authority><tp:taxon-status xmlns:xlink="http://www.w3.org/1999/xlink" xlink:type="simple">sp. nov.</tp:taxon-status><xref ref-type="fig" rid="F2">Fig. 2</xref></tp:nomenclature><tp:treatment-sec sec-type="etymology" id="SECID0EUUAI"><title>Etymology.</title><p>The epithet “<italic>abortosporangia</italic>” (Latin) refers to the abortive sporangia.</p></tp:treatment-sec><tp:treatment-sec sec-type="material" id="SECID0EEVAI"><title>Type.</title><p>China • Hainan Province, Lingshui Li Autonomous County, Qixian Yaochi Yexi Hot Spring (<named-content xmlns:xlink="http://www.w3.org/1999/xlink" content-type="dwc:verbatimCoordinates" xlink:type="simple"><named-content content-type="geo-json" specific-use="{&#34;type&#34;:&#34;Point&#34;,&#34;coordinates&#34;:[109.693180,18.701610]}" id="NCID0ENVAI" xlink:type="simple">18.70161°N, 109.69318°E</named-content></named-content>), from soil sample, 10 April 2023, Yi-Xin Wang (holotype <abbrev xmlns:xlink="http://www.w3.org/1999/xlink" xlink:title="Herbarium Mycologicum Academiae Sinicae, Beijing, China" id="ABBRID0ESVAI" xlink:type="simple">HMAS</abbrev> 352726, ex-holotype strain <named-content xmlns:xlink="http://www.w3.org/1999/xlink" content-type="dwc:institutional_code" xlink:title="China General Microbiological Culture Collection Center, Beijing, China" xlink:href="http://grbio.org/institution/china-general-microbiological-culture-collection-center-chinese-academy-sciences" xlink:type="simple">CGMCC</named-content> 3.27028).</p></tp:treatment-sec><tp:treatment-sec sec-type="description" id="SECID0E1VAI"><title>Description.</title><p>Colonies growing slowly on <abbrev xmlns:xlink="http://www.w3.org/1999/xlink" xlink:title="Potato Dextrose Agar" id="ABBRID0EAWAI" xlink:type="simple">PDA</abbrev> in darkness at 25 °C, reaching 49.2–52.4 mm in diameter in seven days, white, regular at edge and cottony in the centre, reversely milky white. Rhizoids hyaline, branched, irregularly shaped, with oil droplets. Stolons absent. Sporangiophores on aerial mycelia, erect or slightly curved, unbranched or branched (1–6 times), 4.0–96.8 × 1.0–4.2 μm, hyaline, smooth, mostly aseptate, sometimes one-septate and rarely two-septate, occasionally containing a line of oil droplets. Sterile (aborted) sporangia abundant, mainly on the top of short lateral branches of sporangiophores, mostly gourd-shaped, 11.6–16.7 × 5.5–17.7 μm, partially elliptical with a slight shrinkage, 12.5–18.0 × 6.7–10.6 μm, occasionally clavate, 20.1–22.7 × 9.5–10.4 μm. Fertile sporangia hyaline or light yellow, spherical, 7.0–23.2 μm in diameter, smooth and deliquescent-walled, leaving a collar after releasing sporangiospores. Columellae mostly hemispherical, 2.5–4.2 × 3.6–7.4 μm, sometimes sub-hemispherical, 1.3–3.9 × 3.6–5.5 μm, hyaline, smooth. Apophyses hyaline, smooth, variously shaped, mostly cup-shaped, 1.9–8.6 × 2.1–6.7 μm, partially hemispherical, 2.7–5.5 × 2.8–7.4 μm, occasionally pear-shaped, 8.2 × 7.2 μm. Sporangiospores not uniform, hyaline, smooth, ovoid, 2.6–3.5 × 1.7–2.1 μm, reniform, 2.9–3.5 × 1.7–2.3 μm. Chlamydospores gourd-shaped, 20.3–29.3 × 6.4–9.3 μm. Giant cells intercalary, globular, subglobular, 2.6–4.6 μm in diameter. Zygospores not found.</p><fig id="F2" position="float" orientation="portrait"><object-id xmlns:xlink="http://www.w3.org/1999/xlink" content-type="doi" xlink:type="simple">10.3897/mycokeys.110.130260.figure2</object-id><object-id xmlns:xlink="http://www.w3.org/1999/xlink" content-type="arpha" xlink:type="simple">5B14CC47-7FE7-575F-A067-3AA04F2DBD65</object-id><label>Figure 2.</label><caption><p><italic><tp:taxon-name><tp:taxon-name-part taxon-name-part-type="genus" reg="Gongronella">Gongronella</tp:taxon-name-part><tp:taxon-name-part taxon-name-part-type="species" reg="abortosporangia">abortosporangia</tp:taxon-name-part></tp:taxon-name></italic> ex-holotype <named-content xmlns:xlink="http://www.w3.org/1999/xlink" content-type="dwc:institutional_code" xlink:title="China General Microbiological Culture Collection Center, Beijing, China" xlink:href="http://grbio.org/institution/china-general-microbiological-culture-collection-center-chinese-academy-sciences" xlink:type="simple">CGMCC</named-content> 3.27028 <bold>a</bold>, <bold>b</bold> colonies on <abbrev xmlns:xlink="http://www.w3.org/1999/xlink" xlink:title="Potato Dextrose Agar" id="ABBRID0E6WAI" xlink:type="simple">PDA</abbrev> (<bold>a</bold> obverse <bold>b</bold> reverse) <bold>c</bold> an unbranched sporangiophore with a mature sporangium <bold>d</bold> an unbranched sporangiophore with an immature sporangium <bold>e</bold> an aborted sporangium with two septa <bold>f</bold> columellae, collars and apophyses <bold>g</bold>, <bold>h</bold>, <bold>j</bold> branched sporangiophores with sterile (aborted) sporangia <bold>i</bold> a branched sporangiophore with a mature sporangium, columellae, collars and apophyses <bold>k</bold> rhizoids <bold>l</bold>, <bold>m</bold> giant cells <bold>n</bold> sporangiospores. Scale bars: 10 μm (<bold>c–n</bold>).</p></caption><graphic xmlns:xlink="http://www.w3.org/1999/xlink" xlink:href="mycokeys-110-287-g002.jpg" position="float" orientation="portrait" xlink:type="simple" id="oo_1178974.jpg"><uri content-type="original_file" xlink:type="simple">https://binary.pensoft.net/fig/1178974</uri></graphic></fig></tp:treatment-sec><tp:treatment-sec sec-type="Additional specimen examined" id="SECID0EGYAI"><title>Additional specimen examined.</title><p>China • Hainan Province, Lingshui Li Autonomous County, Benhao Town (<named-content xmlns:xlink="http://www.w3.org/1999/xlink" content-type="dwc:verbatimCoordinates" xlink:type="simple"><named-content content-type="geo-json" specific-use="{&#34;type&#34;:&#34;Point&#34;,&#34;coordinates&#34;:[109.693180,18.701610]}" id="NCID0EPYAI" xlink:type="simple">18.70161°N, 109.69318°E</named-content></named-content>), from soil sample, 10 April 2023, Yi-Xin Wang (living culture <named-content xmlns:xlink="http://www.w3.org/1999/xlink" content-type="dwc:institutional_code" xlink:title="Shandong Agricultural University Culture Collection, Taian, China" xlink:href="http://grbio.org/institution/shandong-agricultural-university" xlink:type="simple">SAUCC</named-content> 4064-2).</p></tp:treatment-sec><tp:treatment-sec sec-type="GenBank accession numbers" id="SECID0EYYAI"><title>GenBank accession numbers.</title><p><named-content xmlns:xlink="http://www.w3.org/1999/xlink" content-type="dwc:institutional_code" xlink:title="China General Microbiological Culture Collection Center, Beijing, China" xlink:href="http://grbio.org/institution/china-general-microbiological-culture-collection-center-chinese-academy-sciences" xlink:type="simple">CGMCC</named-content> 327028 (ITS, <ext-link xmlns:xlink="http://www.w3.org/1999/xlink" ext-link-type="gen" xlink:href="PP195847" xlink:type="simple">PP195847</ext-link>; LSU, <ext-link xmlns:xlink="http://www.w3.org/1999/xlink" ext-link-type="gen" xlink:href="PP195948" xlink:type="simple">PP195948</ext-link>; TEF, <ext-link xmlns:xlink="http://www.w3.org/1999/xlink" ext-link-type="gen" xlink:href="PP850088" xlink:type="simple">PP850088</ext-link>; ACT, <ext-link xmlns:xlink="http://www.w3.org/1999/xlink" ext-link-type="gen" xlink:href="PP933938" xlink:type="simple">PP933938</ext-link>; RPB1, <ext-link xmlns:xlink="http://www.w3.org/1999/xlink" ext-link-type="gen" xlink:href="PP842883" xlink:type="simple">PP842883</ext-link>), <named-content xmlns:xlink="http://www.w3.org/1999/xlink" content-type="dwc:institutional_code" xlink:title="Shandong Agricultural University Culture Collection, Taian, China" xlink:href="http://grbio.org/institution/shandong-agricultural-university" xlink:type="simple">SAUCC</named-content> 4064-2 (ITS, <ext-link xmlns:xlink="http://www.w3.org/1999/xlink" ext-link-type="gen" xlink:href="PP195848" xlink:type="simple">PP195848</ext-link>; LSU, <ext-link xmlns:xlink="http://www.w3.org/1999/xlink" ext-link-type="gen" xlink:href="PP195949" xlink:type="simple">PP195949</ext-link>; TEF, <ext-link xmlns:xlink="http://www.w3.org/1999/xlink" ext-link-type="gen" xlink:href="PP850089" xlink:type="simple">PP850089</ext-link>; ACT, <ext-link xmlns:xlink="http://www.w3.org/1999/xlink" ext-link-type="gen" xlink:href="PP933939" xlink:type="simple">PP933939</ext-link>; RPB1, <ext-link xmlns:xlink="http://www.w3.org/1999/xlink" ext-link-type="gen" xlink:href="PP842882" xlink:type="simple">PP842882</ext-link>).</p></tp:treatment-sec><tp:treatment-sec sec-type="notes" id="SECID0EY1AI"><title>Notes.</title><p>Based on phylogenetic analyses of ITS+LSU+TEF+ACT+RPB1 sequences, the two isolates of the new species <italic><tp:taxon-name><tp:taxon-name-part taxon-name-part-type="genus" reg="Gongronella">Gongronella</tp:taxon-name-part><tp:taxon-name-part taxon-name-part-type="species" reg="abortosporangia">abortosporangia</tp:taxon-name-part></tp:taxon-name></italic> formed an independent clade with high supports (MLBV = 100; Fig. <xref ref-type="fig" rid="F1">1</xref>), which is closely related to <italic><tp:taxon-name><tp:taxon-name-part taxon-name-part-type="genus" reg="Gongronella">G.</tp:taxon-name-part><tp:taxon-name-part taxon-name-part-type="species" reg="multiramosa">multiramosa</tp:taxon-name-part></tp:taxon-name></italic> (BIPP = 0.95; Fig. <xref ref-type="fig" rid="F1">1</xref>). This new species differs morphologically from <italic><tp:taxon-name><tp:taxon-name-part taxon-name-part-type="genus" reg="Gongronella">G.</tp:taxon-name-part><tp:taxon-name-part taxon-name-part-type="species" reg="multiramosa">multiramosa</tp:taxon-name-part></tp:taxon-name></italic> in sporangium, septum, columella, collar and apophysis (<xref ref-type="bibr" rid="B36">Wang et al. 2023</xref>a). The <italic><tp:taxon-name><tp:taxon-name-part taxon-name-part-type="genus" reg="Gongronella">G.</tp:taxon-name-part><tp:taxon-name-part taxon-name-part-type="species" reg="abortosporangia">abortosporangia</tp:taxon-name-part></tp:taxon-name></italic> is different from <italic><tp:taxon-name><tp:taxon-name-part taxon-name-part-type="genus" reg="Gongronella">G.</tp:taxon-name-part><tp:taxon-name-part taxon-name-part-type="species" reg="multiramosa">multiramosa</tp:taxon-name-part></tp:taxon-name></italic> in shape and size of sterile sporangia, the former being variously shaped, mostly gourd-shaped, 11.6–16.7 × 5.5–17.7 μm, partially elliptical with a slight shrinkage, 12.5–18.0 × 6.7–10.6 μm, occasionally clavate, 20.1–22.7 × 9.5–10.4 μm, while the latter being only ovoid, 9.6 × 6.2 µm in diameter. In fertile sporangia, <italic><tp:taxon-name><tp:taxon-name-part taxon-name-part-type="genus" reg="Gongronella">G.</tp:taxon-name-part><tp:taxon-name-part taxon-name-part-type="species" reg="abortosporangia">abortosporangia</tp:taxon-name-part></tp:taxon-name></italic> has a smaller minimum diameter than <italic><tp:taxon-name><tp:taxon-name-part taxon-name-part-type="genus" reg="Gongronella">G.</tp:taxon-name-part><tp:taxon-name-part taxon-name-part-type="species" reg="multiramosa">multiramosa</tp:taxon-name-part></tp:taxon-name></italic> (7.0 μm vs. 15.5 μm). <italic><tp:taxon-name><tp:taxon-name-part taxon-name-part-type="genus" reg="Gongronella">G.</tp:taxon-name-part><tp:taxon-name-part taxon-name-part-type="species" reg="abortosporangia">abortosporangia</tp:taxon-name-part></tp:taxon-name></italic> has more septa on sporangiophores compared to <italic><tp:taxon-name><tp:taxon-name-part taxon-name-part-type="genus" reg="Gongronella">G.</tp:taxon-name-part><tp:taxon-name-part taxon-name-part-type="species" reg="multiramosa">multiramosa</tp:taxon-name-part></tp:taxon-name></italic> (0–2 vs. 0–1). Although <italic><tp:taxon-name><tp:taxon-name-part taxon-name-part-type="genus" reg="Gongronella">G.</tp:taxon-name-part><tp:taxon-name-part taxon-name-part-type="species" reg="abortosporangia">abortosporangia</tp:taxon-name-part></tp:taxon-name></italic> is similar in shape of columellae to <italic><tp:taxon-name><tp:taxon-name-part taxon-name-part-type="genus" reg="Gongronella">G.</tp:taxon-name-part><tp:taxon-name-part taxon-name-part-type="species" reg="multiramosa">multiramosa</tp:taxon-name-part></tp:taxon-name></italic>, it is shorter in length (hemispherical, 3.6–7.4 µm vs. 8.0–9.8 µm, sub-hemispherical, 3.6–5.5 μm vs. 7.6–10.0 µm). The <italic><tp:taxon-name><tp:taxon-name-part taxon-name-part-type="genus" reg="Gongronella">G.</tp:taxon-name-part><tp:taxon-name-part taxon-name-part-type="species" reg="abortosporangia">abortosporangia</tp:taxon-name-part></tp:taxon-name></italic> has shorter collars than <italic><tp:taxon-name><tp:taxon-name-part taxon-name-part-type="genus" reg="Gongronella">G.</tp:taxon-name-part><tp:taxon-name-part taxon-name-part-type="species" reg="multiramosa">multiramosa</tp:taxon-name-part></tp:taxon-name></italic>, 0.6–3.9 μm vs. 1.3–7.2 µm. The <italic><tp:taxon-name><tp:taxon-name-part taxon-name-part-type="genus" reg="Gongronella">G.</tp:taxon-name-part><tp:taxon-name-part taxon-name-part-type="species" reg="abortosporangia">abortosporangia</tp:taxon-name-part></tp:taxon-name></italic> is similar in shape of apophyses to <italic><tp:taxon-name><tp:taxon-name-part taxon-name-part-type="genus" reg="Gongronella">G.</tp:taxon-name-part><tp:taxon-name-part taxon-name-part-type="species" reg="multiramosa">multiramosa</tp:taxon-name-part></tp:taxon-name></italic>. However, they are different from each other in main pattern and size: The former mostly cup-shaped (1.9–8.6 × 2.1–6.7 μm vs. 4.6–7.0 × 8.5–10.0 µm) and partially hemispherical (2.7–5.5 × 2.8–7.4 μm vs. 4.4–5.6 × 8.5–9.0 µm) and the latter opposite. Combining morphological and molecular phylogenetic analyses, we classified the two isolates as a new species <italic><tp:taxon-name><tp:taxon-name-part taxon-name-part-type="genus" reg="Gongronella">G.</tp:taxon-name-part><tp:taxon-name-part taxon-name-part-type="species" reg="abortosporangia">abortosporangia</tp:taxon-name-part></tp:taxon-name></italic> allied to <italic><tp:taxon-name><tp:taxon-name-part taxon-name-part-type="genus" reg="Gongronella">G.</tp:taxon-name-part><tp:taxon-name-part taxon-name-part-type="species" reg="multiramosa">multiramosa</tp:taxon-name-part></tp:taxon-name></italic>.</p></tp:treatment-sec><tp:treatment-sec><!--Section generated to contain objects referenced in tp:taxon-treatment.--><fig id="F1" position="float" orientation="portrait"><object-id xmlns:xlink="http://www.w3.org/1999/xlink" content-type="doi" xlink:type="simple">10.3897/mycokeys.110.130260.figure1</object-id><object-id xmlns:xlink="http://www.w3.org/1999/xlink" content-type="arpha" xlink:type="simple">59673A9A-FDB7-5425-8D6E-0DC4BFE3BDB4</object-id><label>Figure 1.</label><caption><p>A Maximum Likelihood (<abbrev xmlns:xlink="http://www.w3.org/1999/xlink" xlink:title="Maximum Likelihood" id="ABBRID0EISAI" xlink:type="simple">ML</abbrev>) phylogenetic consensus tree inferred from DNA sequences of ITS, LSU, TEF, ACT and RPB1, showing relationships amongst species of <italic><tp:taxon-name><tp:taxon-name-part taxon-name-part-type="genus" reg="Gongronella">Gongronella</tp:taxon-name-part></tp:taxon-name></italic> with <italic><tp:taxon-name><tp:taxon-name-part taxon-name-part-type="genus" reg="Cunninghamella">Cunninghamella</tp:taxon-name-part><tp:taxon-name-part taxon-name-part-type="species" reg="echinulata">echinulata</tp:taxon-name-part></tp:taxon-name></italic> CBS 156.28 as outgroup. The Maximum Likelihood bootstrap value (MLBV) and Bayesian Inference posterior probability (BIPP) are successively shown at the nodes and separated by a slash “/”. Strains marked with a star “*” are ex-types or ex-holotypes. The strains isolated and sequenced in this study are shown in red. Branches shortened to fit the page are represented by double slashes “//” and folds “×”. The scale in the bottom centre indicates 0.2 substitutions per site.</p></caption><graphic xmlns:xlink="http://www.w3.org/1999/xlink" xlink:href="mycokeys-110-287-g001.jpg" position="float" orientation="portrait" xlink:type="simple" id="oo_1178973.jpg"><uri content-type="original_file" xlink:type="simple">https://binary.pensoft.net/fig/1178973</uri></graphic></fig></tp:treatment-sec><ref-list><ref id="B36"><mixed-citation xmlns:xlink="http://www.w3.org/1999/xlink" xlink:type="simple"><person-group><name name-style="western"><surname>Wang</surname><given-names>YX</given-names></name><name name-style="western"><surname>Zhao</surname><given-names>H</given-names></name><name name-style="western"><surname>Ding</surname><given-names>ZY</given-names></name><name name-style="western"><surname>Ji</surname><given-names>XY</given-names></name><name name-style="western"><surname>Zhang</surname><given-names>ZX</given-names></name><name name-style="western"><surname>Wang</surname><given-names>S</given-names></name><name name-style="western"><surname>Zhang</surname><given-names>XG</given-names></name><name name-style="western"><surname>Liu</surname><given-names>XY</given-names></name></person-group> (<year>2023</year>) <article-title>Three new species of <italic><tp:taxon-name><tp:taxon-name-part taxon-name-part-type="genus">Gongronella</tp:taxon-name-part></tp:taxon-name></italic> (<tp:taxon-name><tp:taxon-name-part taxon-name-part-type="family">Cunninghamellaceae</tp:taxon-name-part></tp:taxon-name>, <italic><tp:taxon-name><tp:taxon-name-part taxon-name-part-type="genus">Mucorales</tp:taxon-name-part></tp:taxon-name></italic>) from soil in Hainan, China based on morphology and molecular phylogeny.</article-title><source>Journal of <tp:taxon-name><tp:taxon-name-part taxon-name-part-type="kingdom">Fungi</tp:taxon-name-part></tp:taxon-name> (Basel, Switzerland)</source><volume>9</volume>(<issue>12</issue>): <fpage>1182</fpage>. <ext-link xlink:href="10.3390/jof9121182" ext-link-type="doi" xlink:type="simple">https://doi.org/10.3390/jof9121182</ext-link></mixed-citation></ref></ref-list></tp:taxon-treatment>
