# Supplementary material for: ﻿Unveiling species diversity within early-diverging fungi from China III: Six new species and a new record of Gongronella (Cunninghamellaceae, Mucoromycota)
Source: MycoKeys. 2024 Nov 20;110:287–317. doi: 10.3897/mycokeys.110.130260 (PMC11603104; doi:10.3897/mycokeys.110.130260)
Supplement: XML Treatment for Gongronella apophysata [file mycokeys.110.130260-treatment2.xml]

<!DOCTYPE tp:taxon-treatment
  PUBLIC "-//TaxonX//DTD Taxonomic Treatment Publishing DTD v0 20100105//EN" "tax-treatment-NSO.dtd">
<tp:taxon-treatment xmlns:tp="http://www.plazi.org/taxpub"><tp:treatment-meta><kwd-group><label>Taxon classification</label><kwd>
                <named-content content-type="kingdom">Fungi</named-content>
              </kwd><kwd>
                <named-content content-type="order">Mucorales</named-content>
              </kwd><kwd>
                <named-content content-type="family">Cunninghamellaceae</named-content>
              </kwd></kwd-group><mixed-citation publication-type="journal"><person-group><name><surname>Wang</surname><given-names>Yi-Xin</given-names></name><name><surname>Zhao</surname><given-names>Heng</given-names></name><name><surname>Jiang</surname><given-names>Yang</given-names></name><name><surname>Liu</surname><given-names>Xin-Ye</given-names></name><name><surname>Tao</surname><given-names>Meng-Fei</given-names></name><name><surname>Liu</surname><given-names>Xiao-Yong</given-names></name></person-group><article-title>﻿Unveiling species diversity within early-diverging fungi from China III: Six new species and a new record of <italic><tp:taxon-name><tp:taxon-name-part taxon-name-part-type="genus" reg="Gongronella">Gongronella</tp:taxon-name-part></tp:taxon-name></italic> (<tp:taxon-name><tp:taxon-name-part taxon-name-part-type="family">Cunninghamellaceae</tp:taxon-name-part></tp:taxon-name>, <tp:taxon-name><tp:taxon-name-part taxon-name-part-type="division">Mucoromycota</tp:taxon-name-part></tp:taxon-name>)</article-title><source>MycoKeys</source><day>20</day><month>11</month><year>2024</year><volume>110</volume><fpage>287</fpage><lpage>317</lpage><pub-id pub-id-type="doi">10.3897/mycokeys.110.130260</pub-id></mixed-citation></tp:treatment-meta><tp:nomenclature><label>﻿</label><tp:taxon-name>
              <object-id xmlns:xlink="http://www.w3.org/1999/xlink" content-type="arpha" xlink:type="simple">7FE20022-07AB-54AB-9323-FBC903DC5A81</object-id>
              <tp:taxon-name-part taxon-name-part-type="genus" reg="Gongronella">Gongronella</tp:taxon-name-part>
              <tp:taxon-name-part taxon-name-part-type="species" reg="apophysata">apophysata</tp:taxon-name-part>
              <object-id xmlns:xlink="http://www.w3.org/1999/xlink" xlink:type="simple">Fungal Names: FN 571631</object-id>
            </tp:taxon-name><tp:taxon-authority>Yi Xin Wang, H. Zhao &amp; X.Y. Liu</tp:taxon-authority><tp:taxon-status xmlns:xlink="http://www.w3.org/1999/xlink" xlink:type="simple">sp. nov.</tp:taxon-status><xref ref-type="fig" rid="F3">Fig. 3</xref></tp:nomenclature><tp:treatment-sec sec-type="etymology" id="SECID0ESCBI"><title>Etymology.</title><p>The epithet “<italic>apophysata</italic>” (Latin) refers to various shapes of apophyses.</p></tp:treatment-sec><tp:treatment-sec sec-type="material" id="SECID0ECDBI"><title>Type.</title><p>China • Sichuan Province, Emeishan City, Leshan City, Ehong Road, near the Xu family residence (<named-content xmlns:xlink="http://www.w3.org/1999/xlink" content-type="dwc:verbatimCoordinates" xlink:type="simple"><named-content content-type="geo-json" specific-use="{&#34;type&#34;:&#34;Point&#34;,&#34;coordinates&#34;:[103.377760,29.592110]}" id="NCID0ELDBI" xlink:type="simple">29.59211°N, 103.37776°E</named-content></named-content>), from soil sample, 25 June 2023, Yi-Xin Wang (holotype <abbrev xmlns:xlink="http://www.w3.org/1999/xlink" xlink:title="Herbarium Mycologicum Academiae Sinicae, Beijing, China" id="ABBRID0EQDBI" xlink:type="simple">HMAS</abbrev> 352728, ex-holotype strain <named-content xmlns:xlink="http://www.w3.org/1999/xlink" content-type="dwc:institutional_code" xlink:title="China General Microbiological Culture Collection Center, Beijing, China" xlink:href="http://grbio.org/institution/china-general-microbiological-culture-collection-center-chinese-academy-sciences" xlink:type="simple">CGMCC</named-content> 3.27031).</p></tp:treatment-sec><tp:treatment-sec sec-type="description" id="SECID0EYDBI"><title>Description.</title><p>Colonies growing slowly on <abbrev xmlns:xlink="http://www.w3.org/1999/xlink" xlink:title="Potato Dextrose Agar" id="ABBRID0E5DBI" xlink:type="simple">PDA</abbrev> in darkness at 25 °C, reaching 35.8–42.4 mm in diameter in seven days, white, irregular at edge and cottony in the centrr, reversely milky white. Rhizoids hyaline, branched, irregularly shaped. Stolons absent. Sporangiophores on aerial mycelia, erect or slightly curved, unbranched or slightly branched (1–2 times), 11.2–190.9 × 1.6–3.9 μm, hyaline, smooth, mostly aseptate or one-septate, occasionally two-septate. Sterile (aborted) sporangia predominantly on the top of short lateral branches of sporangiophores, gourd-shaped, 14.0 × 8.3 μm. Fertile sporangia hyaline or light yellow, spherical, 12.5–40.5 μm in diameter, smooth and deliquescent-walled, leaving a collar after releasing sporangiospores. Columellae elliptic, 2.6–4.0 × 2.1–5.5 μm, sub-hemispherical, 1.4–2.7 × 2.2–4.3 μm, hyaline, smooth. Apophyses hyaline, smooth, variously shaped, mostly ellipsoidal to olive-shaped, 2.3–17.3 × 2.4–10.0 μm, partially subglobose, 4.6–10.2 × 4.3–10.0 μm, occasionally gourd-shaped, 11.4 × 4.9 μm. Sporangiospores not uniform, hyaline, smooth, mostly reniform, 3.2–5.5 × 1.7–3.1 μm, ovoid, 2.5–3.7 × 1.7–2.6 μm, occasionally subglobose, 1.7–2.5 μm. Chlamydospores present, not uniform, gourd-shaped, ellipsoidal and suborbicular, mostly gourd-shaped, 23.5–35.4 × 10.8–14.0 μm, partially ellipsoidal, 18.6–21.4 × 10.3–18.5 μm. Giant cells in the rhizoids, intercalary, globose, 4.4–10.5 μm in diameter. Zygospores not found.</p><fig id="F3" position="float" orientation="portrait"><object-id xmlns:xlink="http://www.w3.org/1999/xlink" content-type="doi" xlink:type="simple">10.3897/mycokeys.110.130260.figure3</object-id><object-id xmlns:xlink="http://www.w3.org/1999/xlink" content-type="arpha" xlink:type="simple">88D1EDF1-A85E-5446-83CC-5A6BE97EB474</object-id><label>Figure 3.</label><caption><p><italic><tp:taxon-name><tp:taxon-name-part taxon-name-part-type="genus" reg="Gongronella">Gongronella</tp:taxon-name-part><tp:taxon-name-part taxon-name-part-type="species" reg="apophysata">apophysata</tp:taxon-name-part></tp:taxon-name></italic> ex-holotype <named-content xmlns:xlink="http://www.w3.org/1999/xlink" content-type="dwc:institutional_code" xlink:title="China General Microbiological Culture Collection Center, Beijing, China" xlink:href="http://grbio.org/institution/china-general-microbiological-culture-collection-center-chinese-academy-sciences" xlink:type="simple">CGMCC</named-content> 3.27031 <bold>a</bold>, <bold>b</bold> colonies on <abbrev xmlns:xlink="http://www.w3.org/1999/xlink" xlink:title="Potato Dextrose Agar" id="ABBRID0E4EBI" xlink:type="simple">PDA</abbrev> (<bold>a</bold> obverse <bold>b</bold> reverse) <bold>c</bold> an unbranched sporangiophore with a fertile sporangium <bold>d</bold> an unbranched sporangiophore with an immature sporangium <bold>e–g</bold> columellae, collars, apophyses and septa <bold>h</bold> branched sporangiophores with columellae, collars and apophyses <bold>i</bold> branched sporangiophores with columellae, collars and apophyses <bold>j–l</bold> chlamydospores <bold>m</bold> giant cells <bold>n</bold>, <bold>o</bold> rhizoids <bold>p</bold> sporangiospores. Scale bars: 10 μm (<bold>c–p</bold>).</p></caption><graphic xmlns:xlink="http://www.w3.org/1999/xlink" xlink:href="mycokeys-110-287-g003.jpg" position="float" orientation="portrait" xlink:type="simple" id="oo_1178975.jpg"><uri content-type="original_file" xlink:type="simple">https://binary.pensoft.net/fig/1178975</uri></graphic></fig></tp:treatment-sec><tp:treatment-sec sec-type="Additional specimen examined" id="SECID0EAGBI"><title>Additional specimen examined.</title><p>China • Sichuan Province, Emeishan City, Leshan City, Ehong Road, near the Xu family residence (<named-content xmlns:xlink="http://www.w3.org/1999/xlink" content-type="dwc:verbatimCoordinates" xlink:type="simple"><named-content content-type="geo-json" specific-use="{&#34;type&#34;:&#34;Point&#34;,&#34;coordinates&#34;:[103.377760,29.592110]}" id="NCID0EJGBI" xlink:type="simple">29.59211°N, 103.37776°E</named-content></named-content>), from soil sample, 25 June 2023, Yi-Xin Wang (living culture <named-content xmlns:xlink="http://www.w3.org/1999/xlink" content-type="dwc:institutional_code" xlink:title="Shandong Agricultural University Culture Collection, Taian, China" xlink:href="http://grbio.org/institution/shandong-agricultural-university" xlink:type="simple">SAUCC</named-content> 4846-3).</p></tp:treatment-sec><tp:treatment-sec sec-type="GenBank accession numbers" id="SECID0ESGBI"><title>GenBank accession numbers.</title><p><named-content xmlns:xlink="http://www.w3.org/1999/xlink" content-type="dwc:institutional_code" xlink:title="China General Microbiological Culture Collection Center, Beijing, China" xlink:href="http://grbio.org/institution/china-general-microbiological-culture-collection-center-chinese-academy-sciences" xlink:type="simple">CGMCC</named-content> 3.27031 (ITS, <ext-link xmlns:xlink="http://www.w3.org/1999/xlink" ext-link-type="gen" xlink:href="PP195853" xlink:type="simple">PP195853</ext-link>; LSU, <ext-link xmlns:xlink="http://www.w3.org/1999/xlink" ext-link-type="gen" xlink:href="PP195954" xlink:type="simple">PP195954</ext-link>; TEF, <ext-link xmlns:xlink="http://www.w3.org/1999/xlink" ext-link-type="gen" xlink:href="PP850099" xlink:type="simple">PP850099</ext-link>; ACT, <ext-link xmlns:xlink="http://www.w3.org/1999/xlink" ext-link-type="gen" xlink:href="PP933947" xlink:type="simple">PP933947</ext-link>; RPB1, <ext-link xmlns:xlink="http://www.w3.org/1999/xlink" ext-link-type="gen" xlink:href="PP842878" xlink:type="simple">PP842878</ext-link>), <named-content xmlns:xlink="http://www.w3.org/1999/xlink" content-type="dwc:institutional_code" xlink:title="Shandong Agricultural University Culture Collection, Taian, China" xlink:href="http://grbio.org/institution/shandong-agricultural-university" xlink:type="simple">SAUCC</named-content> 4846-3 (ITS, <ext-link xmlns:xlink="http://www.w3.org/1999/xlink" ext-link-type="gen" xlink:href="PP195854" xlink:type="simple">PP195854</ext-link>; LSU, <ext-link xmlns:xlink="http://www.w3.org/1999/xlink" ext-link-type="gen" xlink:href="PP195956" xlink:type="simple">PP195956</ext-link>; TEF, <ext-link xmlns:xlink="http://www.w3.org/1999/xlink" ext-link-type="gen" xlink:href="PP850100" xlink:type="simple">PP850100</ext-link>; ACT, <ext-link xmlns:xlink="http://www.w3.org/1999/xlink" ext-link-type="gen" xlink:href="PP933948" xlink:type="simple">PP933948</ext-link>; RPB1, <ext-link xmlns:xlink="http://www.w3.org/1999/xlink" ext-link-type="gen" xlink:href="PP842877" xlink:type="simple">PP842877</ext-link>).</p></tp:treatment-sec><tp:treatment-sec sec-type="notes" id="SECID0ESIBI"><title>Notes.</title><p>Based on phylogenetic analyses of ITS+LSU+TEF+ACT+RPB1 sequences, the two isolates of the new species <italic><tp:taxon-name><tp:taxon-name-part taxon-name-part-type="genus" reg="Gongronella">Gongronella</tp:taxon-name-part><tp:taxon-name-part taxon-name-part-type="species" reg="apophysata">apophysata</tp:taxon-name-part></tp:taxon-name></italic> form an independent clade with high support (MLBV = 98; Fig. <xref ref-type="fig" rid="F1">1</xref>), which is closely related to <italic><tp:taxon-name><tp:taxon-name-part taxon-name-part-type="genus" reg="Gongronella">G.</tp:taxon-name-part><tp:taxon-name-part taxon-name-part-type="species" reg="zunyiensis">zunyiensis</tp:taxon-name-part></tp:taxon-name></italic>. In ITS, <italic><tp:taxon-name><tp:taxon-name-part taxon-name-part-type="genus" reg="Gongronella">G.</tp:taxon-name-part><tp:taxon-name-part taxon-name-part-type="species" reg="apophysata">apophysata</tp:taxon-name-part></tp:taxon-name></italic> differs from the type species of <italic><tp:taxon-name><tp:taxon-name-part taxon-name-part-type="genus" reg="Gongronella">G.</tp:taxon-name-part><tp:taxon-name-part taxon-name-part-type="species" reg="zunyiensis">zunyiensis</tp:taxon-name-part></tp:taxon-name></italic> by 13 base pairs. This new species differs morphologically from <italic><tp:taxon-name><tp:taxon-name-part taxon-name-part-type="genus" reg="Gongronella">G.</tp:taxon-name-part><tp:taxon-name-part taxon-name-part-type="species" reg="zunyiensis">zunyiensis</tp:taxon-name-part></tp:taxon-name></italic> in sporangium, columellae, apophyses and chlamydospore (<xref ref-type="bibr" rid="B10">Dong et al. 2019</xref>). <italic><tp:taxon-name><tp:taxon-name-part taxon-name-part-type="genus" reg="Gongronella">G.</tp:taxon-name-part><tp:taxon-name-part taxon-name-part-type="species" reg="apophysata">apophysata</tp:taxon-name-part></tp:taxon-name></italic> has larger sporangia than <italic><tp:taxon-name><tp:taxon-name-part taxon-name-part-type="genus" reg="Gongronella">G.</tp:taxon-name-part><tp:taxon-name-part taxon-name-part-type="species" reg="zunyiensis">zunyiensis</tp:taxon-name-part></tp:taxon-name></italic> (12.5–40.5 μm vs. 11.0–19.5 μm). <italic><tp:taxon-name><tp:taxon-name-part taxon-name-part-type="genus" reg="Gongronella">G.</tp:taxon-name-part><tp:taxon-name-part taxon-name-part-type="species" reg="apophysata">apophysata</tp:taxon-name-part></tp:taxon-name></italic> differs from <italic><tp:taxon-name><tp:taxon-name-part taxon-name-part-type="genus" reg="Gongronella">G.</tp:taxon-name-part><tp:taxon-name-part taxon-name-part-type="species" reg="zunyiensis">zunyiensis</tp:taxon-name-part></tp:taxon-name></italic> in the shape of columellae, the former being elliptic and the latter being hemispherical and globose. As for apophyses, <italic><tp:taxon-name><tp:taxon-name-part taxon-name-part-type="genus" reg="Gongronella">G.</tp:taxon-name-part><tp:taxon-name-part taxon-name-part-type="species" reg="apophysata">apophysata</tp:taxon-name-part></tp:taxon-name></italic> and <italic><tp:taxon-name><tp:taxon-name-part taxon-name-part-type="genus" reg="Gongronella">G.</tp:taxon-name-part><tp:taxon-name-part taxon-name-part-type="species" reg="zunyiensis">zunyiensis</tp:taxon-name-part></tp:taxon-name></italic> are remarkably different in shape and size, the former variously shaped, mostly ellipsoidal to olivary, 2.3–17.3 × 2.4–10.0 μm, partially subglobose, 4.6–10.2 × 4.3–10.0 μm, occasionally gourd-shaped, 11.4 × 4.9 μm and the latter hemispherical, 1.5–3.5 × 1.0–3.0 μm. <italic><tp:taxon-name><tp:taxon-name-part taxon-name-part-type="genus" reg="Gongronella">G.</tp:taxon-name-part><tp:taxon-name-part taxon-name-part-type="species" reg="apophysata">apophysata</tp:taxon-name-part></tp:taxon-name></italic> is remarkably different from <italic><tp:taxon-name><tp:taxon-name-part taxon-name-part-type="genus" reg="Gongronella">G.</tp:taxon-name-part><tp:taxon-name-part taxon-name-part-type="species" reg="zunyiensis">zunyiensis</tp:taxon-name-part></tp:taxon-name></italic> in shape and size of chlamydospores, the former being not uniform, mostly gourd-shaped, 23.5–35.4 × 10.8–14.0 μm, partially ellipsoidal, 18.6–21.4 × 10.3–18.5 μm and the latter being terminal or lateral, globose or subglobose, 7.0–10.5 μm in diameter. Combining morphological and molecular phylogenetic analyses, we classified the two isolates together as a new species <italic><tp:taxon-name><tp:taxon-name-part taxon-name-part-type="genus" reg="Gongronella">G.</tp:taxon-name-part><tp:taxon-name-part taxon-name-part-type="species" reg="apophysata">apophysata</tp:taxon-name-part></tp:taxon-name></italic> allied to <italic><tp:taxon-name><tp:taxon-name-part taxon-name-part-type="genus" reg="Gongronella">G.</tp:taxon-name-part><tp:taxon-name-part taxon-name-part-type="species" reg="zunyiensis">zunyiensis</tp:taxon-name-part></tp:taxon-name></italic>.</p></tp:treatment-sec><tp:treatment-sec><!--Section generated to contain objects referenced in tp:taxon-treatment.--><fig id="F1" position="float" orientation="portrait"><object-id xmlns:xlink="http://www.w3.org/1999/xlink" content-type="doi" xlink:type="simple">10.3897/mycokeys.110.130260.figure1</object-id><object-id xmlns:xlink="http://www.w3.org/1999/xlink" content-type="arpha" xlink:type="simple">59673A9A-FDB7-5425-8D6E-0DC4BFE3BDB4</object-id><label>Figure 1.</label><caption><p>A Maximum Likelihood (<abbrev xmlns:xlink="http://www.w3.org/1999/xlink" xlink:title="Maximum Likelihood" id="ABBRID0EISAI" xlink:type="simple">ML</abbrev>) phylogenetic consensus tree inferred from DNA sequences of ITS, LSU, TEF, ACT and RPB1, showing relationships amongst species of <italic><tp:taxon-name><tp:taxon-name-part taxon-name-part-type="genus" reg="Gongronella">Gongronella</tp:taxon-name-part></tp:taxon-name></italic> with <italic><tp:taxon-name><tp:taxon-name-part taxon-name-part-type="genus" reg="Cunninghamella">Cunninghamella</tp:taxon-name-part><tp:taxon-name-part taxon-name-part-type="species" reg="echinulata">echinulata</tp:taxon-name-part></tp:taxon-name></italic> CBS 156.28 as outgroup. The Maximum Likelihood bootstrap value (MLBV) and Bayesian Inference posterior probability (BIPP) are successively shown at the nodes and separated by a slash “/”. Strains marked with a star “*” are ex-types or ex-holotypes. The strains isolated and sequenced in this study are shown in red. Branches shortened to fit the page are represented by double slashes “//” and folds “×”. The scale in the bottom centre indicates 0.2 substitutions per site.</p></caption><graphic xmlns:xlink="http://www.w3.org/1999/xlink" xlink:href="mycokeys-110-287-g001.jpg" position="float" orientation="portrait" xlink:type="simple" id="oo_1178973.jpg"><uri content-type="original_file" xlink:type="simple">https://binary.pensoft.net/fig/1178973</uri></graphic></fig></tp:treatment-sec><ref-list><ref id="B10"><mixed-citation xmlns:xlink="http://www.w3.org/1999/xlink" xlink:type="simple"><person-group><name name-style="western"><surname>Dong</surname><given-names>CB</given-names></name><name name-style="western"><surname>Zhang</surname><given-names>ZY</given-names></name><name name-style="western"><surname>Chen</surname><given-names>WH</given-names></name><name name-style="western"><surname>Han</surname><given-names>YF</given-names></name><name name-style="western"><surname>Huang</surname><given-names>JZ</given-names></name><name name-style="western"><surname>Liang</surname><given-names>ZQ</given-names></name></person-group> (<year>2019</year>) <article-title><italic><tp:taxon-name><tp:taxon-name-part taxon-name-part-type="genus">Gongronella</tp:taxon-name-part><tp:taxon-name-part taxon-name-part-type="species">zunyiensis</tp:taxon-name-part></tp:taxon-name></italic> sp. nov. (<tp:taxon-name><tp:taxon-name-part taxon-name-part-type="family">Cunninghamellaceae</tp:taxon-name-part></tp:taxon-name>, <italic><tp:taxon-name><tp:taxon-name-part taxon-name-part-type="genus">Mucorales</tp:taxon-name-part></tp:taxon-name></italic>) isolated from rhizosphere soil in China.</article-title><source>Phytotaxa</source><volume>425</volume>: <fpage>290</fpage>–<lpage>296</lpage>. <ext-link xlink:href="10.11646/phytotaxa.425.5.4" ext-link-type="doi" xlink:type="simple">https://doi.org/10.11646/phytotaxa.425.5.4</ext-link></mixed-citation></ref></ref-list></tp:taxon-treatment>
