# Supplementary material for: ﻿Unveiling species diversity within early-diverging fungi from China III: Six new species and a new record of Gongronella (Cunninghamellaceae, Mucoromycota)
Source: MycoKeys. 2024 Nov 20;110:287–317. doi: 10.3897/mycokeys.110.130260 (PMC11603104; doi:10.3897/mycokeys.110.130260)
Supplement: XML Treatment for Gongronella bawanglingensis [file mycokeys.110.130260-treatment3.xml]

<!DOCTYPE tp:taxon-treatment
  PUBLIC "-//TaxonX//DTD Taxonomic Treatment Publishing DTD v0 20100105//EN" "tax-treatment-NSO.dtd">
<tp:taxon-treatment xmlns:tp="http://www.plazi.org/taxpub"><tp:treatment-meta><kwd-group><label>Taxon classification</label><kwd>
                <named-content content-type="kingdom">Fungi</named-content>
              </kwd><kwd>
                <named-content content-type="order">Mucorales</named-content>
              </kwd><kwd>
                <named-content content-type="family">Cunninghamellaceae</named-content>
              </kwd></kwd-group><mixed-citation publication-type="journal"><person-group><name><surname>Wang</surname><given-names>Yi-Xin</given-names></name><name><surname>Zhao</surname><given-names>Heng</given-names></name><name><surname>Jiang</surname><given-names>Yang</given-names></name><name><surname>Liu</surname><given-names>Xin-Ye</given-names></name><name><surname>Tao</surname><given-names>Meng-Fei</given-names></name><name><surname>Liu</surname><given-names>Xiao-Yong</given-names></name></person-group><article-title>﻿Unveiling species diversity within early-diverging fungi from China III: Six new species and a new record of <italic><tp:taxon-name><tp:taxon-name-part taxon-name-part-type="genus" reg="Gongronella">Gongronella</tp:taxon-name-part></tp:taxon-name></italic> (<tp:taxon-name><tp:taxon-name-part taxon-name-part-type="family">Cunninghamellaceae</tp:taxon-name-part></tp:taxon-name>, <tp:taxon-name><tp:taxon-name-part taxon-name-part-type="division">Mucoromycota</tp:taxon-name-part></tp:taxon-name>)</article-title><source>MycoKeys</source><day>20</day><month>11</month><year>2024</year><volume>110</volume><fpage>287</fpage><lpage>317</lpage><pub-id pub-id-type="doi">10.3897/mycokeys.110.130260</pub-id></mixed-citation></tp:treatment-meta><tp:nomenclature><label>﻿</label><tp:taxon-name>
              <object-id xmlns:xlink="http://www.w3.org/1999/xlink" content-type="arpha" xlink:type="simple">D23F69CC-3F5F-52A8-8049-F7DCD0A0CC78</object-id>
              <tp:taxon-name-part taxon-name-part-type="genus" reg="Gongronella">Gongronella</tp:taxon-name-part>
              <tp:taxon-name-part taxon-name-part-type="species" reg="bawanglingensis">bawanglingensis</tp:taxon-name-part>
              <object-id xmlns:xlink="http://www.w3.org/1999/xlink" xlink:type="simple">Fungal Names: FN 571903</object-id>
            </tp:taxon-name><tp:taxon-authority>Yi Xin Wang, H. Zhao &amp; X.Y. Liu</tp:taxon-authority><tp:taxon-status xmlns:xlink="http://www.w3.org/1999/xlink" xlink:type="simple">sp. nov.</tp:taxon-status><xref ref-type="fig" rid="F4">Fig. 4</xref></tp:nomenclature><tp:treatment-sec sec-type="etymology" id="SECID0ESPBI"><title>Etymology.</title><p>The epithet “<italic>bawanglingensis</italic>” (Latin) refers to the location where the type was collected, Bawangling National Forest Park.</p></tp:treatment-sec><tp:treatment-sec sec-type="material" id="SECID0ECQBI"><title>Type.</title><p>China • Hainan Province, Changjiang Li Autonomous County, Bawangling National Forest Park (<named-content xmlns:xlink="http://www.w3.org/1999/xlink" content-type="dwc:verbatimCoordinates" xlink:type="simple"><named-content content-type="geo-json" specific-use="{&#34;type&#34;:&#34;Point&#34;,&#34;coordinates&#34;:[109.122750,19.085930]}" id="NCID0ELQBI" xlink:type="simple">19.08593°N, 109.12275°E</named-content></named-content>), from soil sample, 14 October 2023, Yi-Xin Wang (holotype <abbrev xmlns:xlink="http://www.w3.org/1999/xlink" xlink:title="Herbarium Mycologicum Academiae Sinicae, Beijing, China" id="ABBRID0EQQBI" xlink:type="simple">HMAS</abbrev> 352730, ex-holotype strain <named-content xmlns:xlink="http://www.w3.org/1999/xlink" content-type="dwc:institutional_code" xlink:title="China General Microbiological Culture Collection Center, Beijing, China" xlink:href="http://grbio.org/institution/china-general-microbiological-culture-collection-center-chinese-academy-sciences" xlink:type="simple">CGMCC</named-content> 3.27033).</p></tp:treatment-sec><tp:treatment-sec sec-type="description" id="SECID0EYQBI"><title>Description.</title><p>Colonies growing slowly on <abbrev xmlns:xlink="http://www.w3.org/1999/xlink" xlink:title="Potato Dextrose Agar" id="ABBRID0E5QBI" xlink:type="simple">PDA</abbrev> in darkness at 25 °C, reaching 45.6–48.8 mm in diameter in seven days, white, cottony in the centre, on the reverse milky white. Rhizoids hyaline, branched, irregularly shaped. Stolons absent. Sporangiophores on aerial mycelia, erect or slightly curved, unbranched or slightly branched (up to 3 times), sympodially branched, 1.3–4.5 μm in width, hyaline, smooth, mostly aseptate or one-septate, no more than four-septate. Sterile (aborted) sporangia mainly on the top of short lateral branches of sporangiophores, mostly gourd-shaped. Fertile sporangia hyaline or light yellow, spherical, 4.2–18.5 μm in diameter, smooth and deliquescent-walled, leaving a collar after releasing sporangiospores. Columellae mostly hemispherical, 1.6–5.1 × 2.1–7.2 μm, sometimes arch-shaped, 1.4–3.7 × 2.6–8.8 μm, occasionally spherical, 2.3–6.1 × 2.5–8.1 μm, hyaline, smooth. Collars mostly distinct, 0.7–5.9 μm. Apophyses hyaline, smooth, variously shaped, mostly oval, 3.9–20.6 × 3.3–12.9 μm, sometimes subglobose, 4.8–12.2 × 4.7–12.3 μm, occasionally gourd-shaped. Sporangiospores not uniform, hyaline, smooth, mostly ovoid, 2.5–3.6 × 1.7–2.6 μm, partially reniform, 2.6–3.3 × 1.9–2.2 μm. Chlamydospores not uniform, gourd-shaped, 15.1–24.6 × 7.4–12.9 μm, ellipsoidal, 15.1–18.6 × 8.3–14.0 μm, suborbicular, 12.6–13.5 μm in diameter. Giant cells intercalary, globular, 3.2–6.9 μm in diameter. Zygospores not found.</p><fig id="F4" position="float" orientation="portrait"><object-id xmlns:xlink="http://www.w3.org/1999/xlink" content-type="doi" xlink:type="simple">10.3897/mycokeys.110.130260.figure4</object-id><object-id xmlns:xlink="http://www.w3.org/1999/xlink" content-type="arpha" xlink:type="simple">0C0378DB-1ADB-52C1-BC7C-7B970EFDEE80</object-id><label>Figure 4.</label><caption><p><italic><tp:taxon-name><tp:taxon-name-part taxon-name-part-type="genus" reg="Gongronella">Gongronella</tp:taxon-name-part><tp:taxon-name-part taxon-name-part-type="species" reg="bawanglingensis">bawanglingensis</tp:taxon-name-part></tp:taxon-name></italic> ex-holotype <named-content xmlns:xlink="http://www.w3.org/1999/xlink" content-type="dwc:institutional_code" xlink:title="China General Microbiological Culture Collection Center, Beijing, China" xlink:href="http://grbio.org/institution/china-general-microbiological-culture-collection-center-chinese-academy-sciences" xlink:type="simple">CGMCC</named-content> 3.27033 <bold>a</bold>, <bold>b</bold> colonies on <abbrev xmlns:xlink="http://www.w3.org/1999/xlink" xlink:title="Potato Dextrose Agar" id="ABBRID0E4RBI" xlink:type="simple">PDA</abbrev> (<bold>a</bold> obverse <bold>b</bold> reverse) <bold>c</bold>, <bold>d</bold> an unbranched sporangiophore with a fertile sporangium <bold>e</bold> branched sporangiophores with sterile (aborted) sporangia <bold>f</bold> branched sporangiophores with immature sporangia <bold>g–i</bold> columellae, collars, apophyses and septa <bold>j</bold>, <bold>k</bold> branched sporangiophores with columellae, collars and apophyses <bold>l</bold>, <bold>m</bold> chlamydospores <bold>n</bold> giant cells <bold>o</bold> rhizoids <bold>p</bold> sporangiospores. Scale bars: 10 μm (<bold>c–p</bold>).</p></caption><graphic xmlns:xlink="http://www.w3.org/1999/xlink" xlink:href="mycokeys-110-287-g004.jpg" position="float" orientation="portrait" xlink:type="simple" id="oo_1178976.jpg"><uri content-type="original_file" xlink:type="simple">https://binary.pensoft.net/fig/1178976</uri></graphic></fig></tp:treatment-sec><tp:treatment-sec sec-type="Additional specimen examined" id="SECID0EETBI"><title>Additional specimen examined.</title><p>China • Hainan Province, Changjiang Li Autonomous County, Bawangling National Forest Park (<named-content xmlns:xlink="http://www.w3.org/1999/xlink" content-type="dwc:verbatimCoordinates" xlink:type="simple"><named-content content-type="geo-json" specific-use="{&#34;type&#34;:&#34;Point&#34;,&#34;coordinates&#34;:[109.122750,19.085930]}" id="NCID0ENTBI" xlink:type="simple">19.08593°N, 109.12275°E</named-content></named-content>), from soil sample, 14 October 2023, Yi-Xin Wang (living culture <named-content xmlns:xlink="http://www.w3.org/1999/xlink" content-type="dwc:institutional_code" xlink:title="Shandong Agricultural University Culture Collection, Taian, China" xlink:href="http://grbio.org/institution/shandong-agricultural-university" xlink:type="simple">SAUCC</named-content> 6946-1).</p></tp:treatment-sec><tp:treatment-sec sec-type="GenBank accession numbers" id="SECID0EWTBI"><title>GenBank accession numbers.</title><p><named-content xmlns:xlink="http://www.w3.org/1999/xlink" content-type="dwc:institutional_code" xlink:title="China General Microbiological Culture Collection Center, Beijing, China" xlink:href="http://grbio.org/institution/china-general-microbiological-culture-collection-center-chinese-academy-sciences" xlink:type="simple">CGMCC</named-content> 3.27033 (ITS, <ext-link xmlns:xlink="http://www.w3.org/1999/xlink" ext-link-type="gen" xlink:href="PP195857" xlink:type="simple">PP195857</ext-link>; LSU, <ext-link xmlns:xlink="http://www.w3.org/1999/xlink" ext-link-type="gen" xlink:href="PP195958" xlink:type="simple">PP195958</ext-link>; TEF, <ext-link xmlns:xlink="http://www.w3.org/1999/xlink" ext-link-type="gen" xlink:href="PP50103" xlink:type="simple">PP50103</ext-link>; ACT, <ext-link xmlns:xlink="http://www.w3.org/1999/xlink" ext-link-type="gen" xlink:href="PP933951" xlink:type="simple">PP933951</ext-link>; RPB1, <ext-link xmlns:xlink="http://www.w3.org/1999/xlink" ext-link-type="gen" xlink:href="PP883965" xlink:type="simple">PP883965</ext-link>), and <named-content xmlns:xlink="http://www.w3.org/1999/xlink" content-type="dwc:institutional_code" xlink:title="Shandong Agricultural University Culture Collection, Taian, China" xlink:href="http://grbio.org/institution/shandong-agricultural-university" xlink:type="simple">SAUCC</named-content> 6946-1 (ITS, <ext-link xmlns:xlink="http://www.w3.org/1999/xlink" ext-link-type="gen" xlink:href="PP1195858" xlink:type="simple">PP1195858</ext-link>; LSU, <ext-link xmlns:xlink="http://www.w3.org/1999/xlink" ext-link-type="gen" xlink:href="PP195959" xlink:type="simple">PP195959</ext-link>; TEF, <ext-link xmlns:xlink="http://www.w3.org/1999/xlink" ext-link-type="gen" xlink:href="PP850104" xlink:type="simple">PP850104</ext-link>; ACT, <ext-link xmlns:xlink="http://www.w3.org/1999/xlink" ext-link-type="gen" xlink:href="PP933952" xlink:type="simple">PP933952</ext-link>; RPB1, <ext-link xmlns:xlink="http://www.w3.org/1999/xlink" ext-link-type="gen" xlink:href="PP883964" xlink:type="simple">PP883964</ext-link>).</p></tp:treatment-sec><tp:treatment-sec sec-type="notes" id="SECID0EWVBI"><title>Notes.</title><p>Based on phylogenetic analyses of ITS+LSU+TEF+ACT+RPB1 sequences, the two isolates of the new species <italic><tp:taxon-name><tp:taxon-name-part taxon-name-part-type="genus" reg="Gongronella">Gongronella</tp:taxon-name-part><tp:taxon-name-part taxon-name-part-type="species" reg="bawanglingensis">bawanglingensis</tp:taxon-name-part></tp:taxon-name></italic> form an independent clade with full support (MLBV = 100, BIPP = 1; Fig. <xref ref-type="fig" rid="F1">1</xref>), which is closely related to <italic><tp:taxon-name><tp:taxon-name-part taxon-name-part-type="genus" reg="Gongronella">G.</tp:taxon-name-part><tp:taxon-name-part taxon-name-part-type="species" reg="inconstans">inconstans</tp:taxon-name-part></tp:taxon-name></italic> and <italic><tp:taxon-name><tp:taxon-name-part taxon-name-part-type="genus" reg="Gongronella">G.</tp:taxon-name-part><tp:taxon-name-part taxon-name-part-type="species" reg="qichaensis">qichaensis</tp:taxon-name-part></tp:taxon-name></italic>. In ITS, <italic><tp:taxon-name><tp:taxon-name-part taxon-name-part-type="genus" reg="Gongronella">G.</tp:taxon-name-part><tp:taxon-name-part taxon-name-part-type="species" reg="bawanglingensis">bawanglingensis</tp:taxon-name-part></tp:taxon-name></italic> differs from <italic><tp:taxon-name><tp:taxon-name-part taxon-name-part-type="genus" reg="Gongronella">G.</tp:taxon-name-part><tp:taxon-name-part taxon-name-part-type="species" reg="inconstans">inconstans</tp:taxon-name-part></tp:taxon-name></italic> by 21 base pairs. This new species differs morphologically from <italic><tp:taxon-name><tp:taxon-name-part taxon-name-part-type="genus" reg="Gongronella">G.</tp:taxon-name-part><tp:taxon-name-part taxon-name-part-type="species" reg="inconstans">inconstans</tp:taxon-name-part></tp:taxon-name></italic> in columella, apophysis, colour and sporangiospore. <italic><tp:taxon-name><tp:taxon-name-part taxon-name-part-type="genus" reg="Gongronella">G.</tp:taxon-name-part><tp:taxon-name-part taxon-name-part-type="species" reg="bawanglingensis">bawanglingensis</tp:taxon-name-part></tp:taxon-name></italic> and <italic><tp:taxon-name><tp:taxon-name-part taxon-name-part-type="genus" reg="Gongronella">G.</tp:taxon-name-part><tp:taxon-name-part taxon-name-part-type="species" reg="inconstans">inconstans</tp:taxon-name-part></tp:taxon-name></italic> are similar in the dominant shape of columellae, but the former is longer than that of the latter (2.1–7.2 μm vs. 2.0–3.9 μm). As for apophyses, <italic><tp:taxon-name><tp:taxon-name-part taxon-name-part-type="genus" reg="Gongronella">G.</tp:taxon-name-part><tp:taxon-name-part taxon-name-part-type="species" reg="bawanglingensis">bawanglingensis</tp:taxon-name-part></tp:taxon-name></italic> and <italic><tp:taxon-name><tp:taxon-name-part taxon-name-part-type="genus" reg="Gongronella">G.</tp:taxon-name-part><tp:taxon-name-part taxon-name-part-type="species" reg="inconstans">inconstans</tp:taxon-name-part></tp:taxon-name></italic> are remarkably different from each other in shape and size, the former mostly oval, 3.9–20.6 × 3.3–12.9 μm, sometimes subglobose, 4.8–12.2 × 4.7–12.3 μm, occasionally gourd-shaped, the latter mostly long fusiform, 7.6–17.4 × 5.4–4.7 μm, sometimes oval, 5.5–8.8 × 4.4–6.3 μm, rarely egg-shaped, 5.0–6.4 × 4.2–5.7 μm. As for collars, the <italic><tp:taxon-name><tp:taxon-name-part taxon-name-part-type="genus" reg="Gongronella">G.</tp:taxon-name-part><tp:taxon-name-part taxon-name-part-type="species" reg="inconstans">inconstans</tp:taxon-name-part></tp:taxon-name></italic> are more distinct than <italic><tp:taxon-name><tp:taxon-name-part taxon-name-part-type="genus" reg="Gongronella">G.</tp:taxon-name-part><tp:taxon-name-part taxon-name-part-type="species" reg="bawanglingensis">bawanglingensis</tp:taxon-name-part></tp:taxon-name></italic> (2.0–17.0 μm vs. 0.7–5.9 μm). As for sporangiospores, <italic><tp:taxon-name><tp:taxon-name-part taxon-name-part-type="genus" reg="Gongronella">G.</tp:taxon-name-part><tp:taxon-name-part taxon-name-part-type="species" reg="bawanglingensis">bawanglingensis</tp:taxon-name-part></tp:taxon-name></italic> and <italic><tp:taxon-name><tp:taxon-name-part taxon-name-part-type="genus" reg="Gongronella">G.</tp:taxon-name-part><tp:taxon-name-part taxon-name-part-type="species" reg="inconstans">inconstans</tp:taxon-name-part></tp:taxon-name></italic> are similar in dominant shape, but the former is smaller in size than the latter (ovoid, 2.5–3.6 × 1.7–2.6 μm vs. 2.7–4.9 × 1.8–3.5 μm, reniform, 2.6–3.3 × 1.9–2.2 μm vs. 3.1–4.1 × 2.0–4.5 μm). Additionally, the <italic><tp:taxon-name><tp:taxon-name-part taxon-name-part-type="genus" reg="Gongronella">G.</tp:taxon-name-part><tp:taxon-name-part taxon-name-part-type="species" reg="inconstans">inconstans</tp:taxon-name-part></tp:taxon-name></italic> has more shapes, except ovoid and reniform. In ITS, <italic><tp:taxon-name><tp:taxon-name-part taxon-name-part-type="genus" reg="Gongronella">G.</tp:taxon-name-part><tp:taxon-name-part taxon-name-part-type="species" reg="bawanglingensis">bawanglingensis</tp:taxon-name-part></tp:taxon-name></italic> differs from <italic><tp:taxon-name><tp:taxon-name-part taxon-name-part-type="genus" reg="Gongronella">G.</tp:taxon-name-part><tp:taxon-name-part taxon-name-part-type="species" reg="qichaensis">qichaensis</tp:taxon-name-part></tp:taxon-name></italic> by 28 base pairs. This new species differs morphologically from <italic><tp:taxon-name><tp:taxon-name-part taxon-name-part-type="genus" reg="Gongronella">G.</tp:taxon-name-part><tp:taxon-name-part taxon-name-part-type="species" reg="qichaensis">qichaensis</tp:taxon-name-part></tp:taxon-name></italic> in sporangium, columellae and apophysis (<xref ref-type="bibr" rid="B36">Wang et al. 2023</xref>a). The <italic><tp:taxon-name><tp:taxon-name-part taxon-name-part-type="genus" reg="Gongronella">G.</tp:taxon-name-part><tp:taxon-name-part taxon-name-part-type="species" reg="bawanglingensis">bawanglingensis</tp:taxon-name-part></tp:taxon-name></italic> has evidently smaller sporangia than <italic><tp:taxon-name><tp:taxon-name-part taxon-name-part-type="genus" reg="Gongronella">G.</tp:taxon-name-part><tp:taxon-name-part taxon-name-part-type="species" reg="qichaensis">qichaensis</tp:taxon-name-part></tp:taxon-name></italic>, 4.2–18.5 μm vs. 7.9–36.7 μm. In columella and apophysis, the two species have evident differences in shape. Combining morphological and molecular phylogenetic analyses, we classified the two isolates together as a new species <italic><tp:taxon-name><tp:taxon-name-part taxon-name-part-type="genus" reg="Gongronella">G.</tp:taxon-name-part><tp:taxon-name-part taxon-name-part-type="species" reg="bawanglingensis">bawanglingensis</tp:taxon-name-part></tp:taxon-name></italic> allied to <italic><tp:taxon-name><tp:taxon-name-part taxon-name-part-type="genus" reg="Gongronella">G.</tp:taxon-name-part><tp:taxon-name-part taxon-name-part-type="species" reg="inconstans">inconstans</tp:taxon-name-part></tp:taxon-name></italic> and <italic><tp:taxon-name><tp:taxon-name-part taxon-name-part-type="genus" reg="Gongronella">G.</tp:taxon-name-part><tp:taxon-name-part taxon-name-part-type="species" reg="qichaensis">qichaensis</tp:taxon-name-part></tp:taxon-name></italic>.</p></tp:treatment-sec><tp:treatment-sec><!--Section generated to contain objects referenced in tp:taxon-treatment.--><fig id="F1" position="float" orientation="portrait"><object-id xmlns:xlink="http://www.w3.org/1999/xlink" content-type="doi" xlink:type="simple">10.3897/mycokeys.110.130260.figure1</object-id><object-id xmlns:xlink="http://www.w3.org/1999/xlink" content-type="arpha" xlink:type="simple">59673A9A-FDB7-5425-8D6E-0DC4BFE3BDB4</object-id><label>Figure 1.</label><caption><p>A Maximum Likelihood (<abbrev xmlns:xlink="http://www.w3.org/1999/xlink" xlink:title="Maximum Likelihood" id="ABBRID0EISAI" xlink:type="simple">ML</abbrev>) phylogenetic consensus tree inferred from DNA sequences of ITS, LSU, TEF, ACT and RPB1, showing relationships amongst species of <italic><tp:taxon-name><tp:taxon-name-part taxon-name-part-type="genus" reg="Gongronella">Gongronella</tp:taxon-name-part></tp:taxon-name></italic> with <italic><tp:taxon-name><tp:taxon-name-part taxon-name-part-type="genus" reg="Cunninghamella">Cunninghamella</tp:taxon-name-part><tp:taxon-name-part taxon-name-part-type="species" reg="echinulata">echinulata</tp:taxon-name-part></tp:taxon-name></italic> CBS 156.28 as outgroup. The Maximum Likelihood bootstrap value (MLBV) and Bayesian Inference posterior probability (BIPP) are successively shown at the nodes and separated by a slash “/”. Strains marked with a star “*” are ex-types or ex-holotypes. The strains isolated and sequenced in this study are shown in red. Branches shortened to fit the page are represented by double slashes “//” and folds “×”. The scale in the bottom centre indicates 0.2 substitutions per site.</p></caption><graphic xmlns:xlink="http://www.w3.org/1999/xlink" xlink:href="mycokeys-110-287-g001.jpg" position="float" orientation="portrait" xlink:type="simple" id="oo_1178973.jpg"><uri content-type="original_file" xlink:type="simple">https://binary.pensoft.net/fig/1178973</uri></graphic></fig></tp:treatment-sec><ref-list><ref id="B36"><mixed-citation xmlns:xlink="http://www.w3.org/1999/xlink" xlink:type="simple"><person-group><name name-style="western"><surname>Wang</surname><given-names>YX</given-names></name><name name-style="western"><surname>Zhao</surname><given-names>H</given-names></name><name name-style="western"><surname>Ding</surname><given-names>ZY</given-names></name><name name-style="western"><surname>Ji</surname><given-names>XY</given-names></name><name name-style="western"><surname>Zhang</surname><given-names>ZX</given-names></name><name name-style="western"><surname>Wang</surname><given-names>S</given-names></name><name name-style="western"><surname>Zhang</surname><given-names>XG</given-names></name><name name-style="western"><surname>Liu</surname><given-names>XY</given-names></name></person-group> (<year>2023</year>) <article-title>Three new species of <italic><tp:taxon-name><tp:taxon-name-part taxon-name-part-type="genus">Gongronella</tp:taxon-name-part></tp:taxon-name></italic> (<tp:taxon-name><tp:taxon-name-part taxon-name-part-type="family">Cunninghamellaceae</tp:taxon-name-part></tp:taxon-name>, <italic><tp:taxon-name><tp:taxon-name-part taxon-name-part-type="genus">Mucorales</tp:taxon-name-part></tp:taxon-name></italic>) from soil in Hainan, China based on morphology and molecular phylogeny.</article-title><source>Journal of <tp:taxon-name><tp:taxon-name-part taxon-name-part-type="kingdom">Fungi</tp:taxon-name-part></tp:taxon-name> (Basel, Switzerland)</source><volume>9</volume>(<issue>12</issue>): <fpage>1182</fpage>. <ext-link xlink:href="10.3390/jof9121182" ext-link-type="doi" xlink:type="simple">https://doi.org/10.3390/jof9121182</ext-link></mixed-citation></ref></ref-list></tp:taxon-treatment>
