# Supplementary material for: ﻿Unveiling species diversity within early-diverging fungi from China III: Six new species and a new record of Gongronella (Cunninghamellaceae, Mucoromycota)
Source: MycoKeys. 2024 Nov 20;110:287–317. doi: 10.3897/mycokeys.110.130260 (PMC11603104; doi:10.3897/mycokeys.110.130260)
Supplement: XML Treatment for Gongronella inconstans [file mycokeys.110.130260-treatment4.xml]

<!DOCTYPE tp:taxon-treatment
  PUBLIC "-//TaxonX//DTD Taxonomic Treatment Publishing DTD v0 20100105//EN" "tax-treatment-NSO.dtd">
<tp:taxon-treatment xmlns:tp="http://www.plazi.org/taxpub"><tp:treatment-meta><kwd-group><label>Taxon classification</label><kwd>
                <named-content content-type="kingdom">Fungi</named-content>
              </kwd><kwd>
                <named-content content-type="order">Mucorales</named-content>
              </kwd><kwd>
                <named-content content-type="family">Cunninghamellaceae</named-content>
              </kwd></kwd-group><mixed-citation publication-type="journal"><person-group><name><surname>Wang</surname><given-names>Yi-Xin</given-names></name><name><surname>Zhao</surname><given-names>Heng</given-names></name><name><surname>Jiang</surname><given-names>Yang</given-names></name><name><surname>Liu</surname><given-names>Xin-Ye</given-names></name><name><surname>Tao</surname><given-names>Meng-Fei</given-names></name><name><surname>Liu</surname><given-names>Xiao-Yong</given-names></name></person-group><article-title>﻿Unveiling species diversity within early-diverging fungi from China III: Six new species and a new record of <italic><tp:taxon-name><tp:taxon-name-part taxon-name-part-type="genus" reg="Gongronella">Gongronella</tp:taxon-name-part></tp:taxon-name></italic> (<tp:taxon-name><tp:taxon-name-part taxon-name-part-type="family">Cunninghamellaceae</tp:taxon-name-part></tp:taxon-name>, <tp:taxon-name><tp:taxon-name-part taxon-name-part-type="division">Mucoromycota</tp:taxon-name-part></tp:taxon-name>)</article-title><source>MycoKeys</source><day>20</day><month>11</month><year>2024</year><volume>110</volume><fpage>287</fpage><lpage>317</lpage><pub-id pub-id-type="doi">10.3897/mycokeys.110.130260</pub-id></mixed-citation></tp:treatment-meta><tp:nomenclature><label>﻿</label><tp:taxon-name>
              <object-id xmlns:xlink="http://www.w3.org/1999/xlink" content-type="arpha" xlink:type="simple">92DF5D15-CA6D-5A3F-B2E7-49765B7D306D</object-id>
              <tp:taxon-name-part taxon-name-part-type="genus" reg="Gongronella">Gongronella</tp:taxon-name-part>
              <tp:taxon-name-part taxon-name-part-type="species" reg="inconstans">inconstans</tp:taxon-name-part>
              <object-id xmlns:xlink="http://www.w3.org/1999/xlink" xlink:type="simple">Fungal Names: FN 571905</object-id>
            </tp:taxon-name><tp:taxon-authority>Yi Xin Wang, H. Zhao &amp; X.Y. Liu</tp:taxon-authority><tp:taxon-status xmlns:xlink="http://www.w3.org/1999/xlink" xlink:type="simple">sp. nov.</tp:taxon-status><xref ref-type="fig" rid="F5">Fig. 5</xref></tp:nomenclature><tp:treatment-sec sec-type="etymology" id="SECID0EO6BI"><title>Etymology.</title><p>The epithet “<italic>inconstans</italic>” (Latin) refers to the inconstant shape of apophyses.</p></tp:treatment-sec><tp:treatment-sec sec-type="material" id="SECID0E56BI"><title>Type.</title><p>China • Hainan Province, Lingshui Li Autonomous County (<named-content xmlns:xlink="http://www.w3.org/1999/xlink" content-type="dwc:verbatimCoordinates" xlink:type="simple"><named-content content-type="geo-json" specific-use="{&#34;type&#34;:&#34;Point&#34;,&#34;coordinates&#34;:[109.880980,18.698500]}" id="NCID0EHACI" xlink:type="simple">18.69850°N, 109.88098°E</named-content></named-content>), from soil sample, 7 Apr 72023, Yi-Xin Wang (holotype <abbrev xmlns:xlink="http://www.w3.org/1999/xlink" xlink:title="Herbarium Mycologicum Academiae Sinicae, Beijing, China" id="ABBRID0EMACI" xlink:type="simple">HMAS</abbrev> 352731, ex-holotype strain <named-content xmlns:xlink="http://www.w3.org/1999/xlink" content-type="dwc:institutional_code" xlink:title="China General Microbiological Culture Collection Center, Beijing, China" xlink:href="http://grbio.org/institution/china-general-microbiological-culture-collection-center-chinese-academy-sciences" xlink:type="simple">CGMCC</named-content> 3.27029).</p></tp:treatment-sec><tp:treatment-sec sec-type="description" id="SECID0EUACI"><title>Description.</title><p>Colonies growing slowly on <abbrev xmlns:xlink="http://www.w3.org/1999/xlink" xlink:title="Potato Dextrose Agar" id="ABBRID0E1ACI" xlink:type="simple">PDA</abbrev> in darkness at 25 °C, reaching 31.2–36.8 mm in diameter in seven days, white, regular at edge and cottony, reversely milky white. Rhizoids hyaline, branched, irregular, ubiquitous. Stolons absent. Sporangiophores on aerial mycelia, erect or slightly curved, unbranched or slightly branched (2–3 times), 1.7–3.9 μm width, hyaline, smooth, mostly aseptate. Fertile sporangia hyaline or light yellow, spherical, 8.8–21.4 μm in diameter, smooth and deliquescent-walled, leaving a collar after releasing sporangiospores. Columellae mostly hemispherical, 1.2–2.4 × 2.0–3.9 μm, sometimes spherical, 3.2–7.2 × 3.4–7.2 μm, hyaline, smooth. Collars distinct, 2.0–17.0 μm wide. Apophyses hyaline, smooth, variously shaped, mostly long fusiform, 7.6–17.4 × 4.7–5.4 μm, sometimes oval, 5.5–8.8 × 4.4–6.3 μm, rarely egg-shaped, 5.0–6.4 × 4.2–5.7 μm. Sporangiospores not uniform, hyaline, smooth, mostly ovoid, 2.7–4.9 × 1.8–3.5 μm, sometimes reniform, 3.1–4.1 × 2.0–4.5 μm or subglobose, 2.4–4.1 μm in diameter, occasionally irregular, 5.0–8.0 × 2.5–3.2 μm. Chlamydospores present, gourd-shaped and irregular. Giant cells intercalary, globular, 4.2–8.0 μm in diameter. Zygospores not found.</p><fig id="F5" position="float" orientation="portrait"><object-id xmlns:xlink="http://www.w3.org/1999/xlink" content-type="doi" xlink:type="simple">10.3897/mycokeys.110.130260.figure5</object-id><object-id xmlns:xlink="http://www.w3.org/1999/xlink" content-type="arpha" xlink:type="simple">0F6153BA-9160-5FC4-95E6-9DB7CE554F22</object-id><label>Figure 5.</label><caption><p><italic><tp:taxon-name><tp:taxon-name-part taxon-name-part-type="genus" reg="Gongronella">Gongronella</tp:taxon-name-part><tp:taxon-name-part taxon-name-part-type="species" reg="inconstans">inconstans</tp:taxon-name-part></tp:taxon-name></italic> ex-holotype <named-content xmlns:xlink="http://www.w3.org/1999/xlink" content-type="dwc:institutional_code" xlink:title="China General Microbiological Culture Collection Center, Beijing, China" xlink:href="http://grbio.org/institution/china-general-microbiological-culture-collection-center-chinese-academy-sciences" xlink:type="simple">CGMCC</named-content> 3.27029 <bold>a</bold>, <bold>b</bold> colonies on <abbrev xmlns:xlink="http://www.w3.org/1999/xlink" xlink:title="Potato Dextrose Agar" id="ABBRID0EZBCI" xlink:type="simple">PDA</abbrev> (<bold>a</bold> obverse <bold>b</bold> reverse) <bold>c</bold>, <bold>d</bold> an unbranched sporangiophore with a fertile sporangium <bold>e</bold> an unbranched sporangiophore with a premature sporangium <bold>f</bold> branched sporangiophores with aborted sporangia <bold>g–i</bold> columellae, collars, apophyses <bold>j–l</bold> branched sporangiophores with fertile sporangia, columellae, collars and apophyses <bold>n</bold> fertile sporangium with protuberance <bold>o, p</bold> chlamydospores <bold>m</bold> giant cells <bold>q</bold> rhizoids <bold>r</bold> sporangiospores. Scale bars: 10 μm (<bold>c–r</bold>).</p></caption><graphic xmlns:xlink="http://www.w3.org/1999/xlink" xlink:href="mycokeys-110-287-g005.jpg" position="float" orientation="portrait" xlink:type="simple" id="oo_1178977.jpg"><uri content-type="original_file" xlink:type="simple">https://binary.pensoft.net/fig/1178977</uri></graphic></fig></tp:treatment-sec><tp:treatment-sec sec-type="Additional specimen examined" id="SECID0E5CCI"><title>Additional specimen examined.</title><p>China • Hainan Province, Lingshui Li Autonomous County (<named-content xmlns:xlink="http://www.w3.org/1999/xlink" content-type="dwc:verbatimCoordinates" xlink:type="simple"><named-content content-type="geo-json" specific-use="{&#34;type&#34;:&#34;Point&#34;,&#34;coordinates&#34;:[109.880980,18.698500]}" id="NCID0EHDCI" xlink:type="simple">18.69850°N, 109.88098°E</named-content></named-content>), from soil sample, 7 April 2023, Yi-Xin Wang (living culture <named-content xmlns:xlink="http://www.w3.org/1999/xlink" content-type="dwc:institutional_code" xlink:title="Shandong Agricultural University Culture Collection, Taian, China" xlink:href="http://grbio.org/institution/shandong-agricultural-university" xlink:type="simple">SAUCC</named-content> 4113-1).</p></tp:treatment-sec><tp:treatment-sec sec-type="GenBank accession numbers" id="SECID0EQDCI"><title>GenBank accession numbers.</title><p><named-content xmlns:xlink="http://www.w3.org/1999/xlink" content-type="dwc:institutional_code" xlink:title="China General Microbiological Culture Collection Center, Beijing, China" xlink:href="http://grbio.org/institution/china-general-microbiological-culture-collection-center-chinese-academy-sciences" xlink:type="simple">CGMCC</named-content> 3.27029 (ITS, <ext-link xmlns:xlink="http://www.w3.org/1999/xlink" ext-link-type="gen" xlink:href="PP1955849" xlink:type="simple">PP1955849</ext-link>; LSU, <ext-link xmlns:xlink="http://www.w3.org/1999/xlink" ext-link-type="gen" xlink:href="PP195950" xlink:type="simple">PP195950</ext-link>; TEF, <ext-link xmlns:xlink="http://www.w3.org/1999/xlink" ext-link-type="gen" xlink:href="PP850091" xlink:type="simple">PP850091</ext-link>; ACT, <ext-link xmlns:xlink="http://www.w3.org/1999/xlink" ext-link-type="gen" xlink:href="PP933941" xlink:type="simple">PP933941</ext-link>; RPB1, <ext-link xmlns:xlink="http://www.w3.org/1999/xlink" ext-link-type="gen" xlink:href="PP842874" xlink:type="simple">PP842874</ext-link>), and <named-content xmlns:xlink="http://www.w3.org/1999/xlink" content-type="dwc:institutional_code" xlink:title="Shandong Agricultural University Culture Collection, Taian, China" xlink:href="http://grbio.org/institution/shandong-agricultural-university" xlink:type="simple">SAUCC</named-content> 4113-1 (ITS, <ext-link xmlns:xlink="http://www.w3.org/1999/xlink" ext-link-type="gen" xlink:href="PP105850" xlink:type="simple">PP105850</ext-link>; LSU, <ext-link xmlns:xlink="http://www.w3.org/1999/xlink" ext-link-type="gen" xlink:href="PP195951" xlink:type="simple">PP195951</ext-link>; TEF, <ext-link xmlns:xlink="http://www.w3.org/1999/xlink" ext-link-type="gen" xlink:href="PP850092" xlink:type="simple">PP850092</ext-link>, ACT, <ext-link xmlns:xlink="http://www.w3.org/1999/xlink" ext-link-type="gen" xlink:href="PP933942" xlink:type="simple">PP933942</ext-link>; RPB1, <ext-link xmlns:xlink="http://www.w3.org/1999/xlink" ext-link-type="gen" xlink:href="PP842873" xlink:type="simple">PP842873</ext-link>).</p></tp:treatment-sec><tp:treatment-sec sec-type="notes" id="SECID0EQFCI"><title>Note.</title><p>Based on phylogenetic analyses of ITS+LSU+TEF+ACT+RPB1 sequences, the two isolates of the new species <italic><tp:taxon-name><tp:taxon-name-part taxon-name-part-type="genus" reg="Gongronella">Gongronella</tp:taxon-name-part><tp:taxon-name-part taxon-name-part-type="species" reg="inconstans">inconstans</tp:taxon-name-part></tp:taxon-name></italic> form an independent clade with full support (MLBV = 100, BIPP = 1; Fig. <xref ref-type="fig" rid="F1">1</xref>), which is closely related to <italic><tp:taxon-name><tp:taxon-name-part taxon-name-part-type="genus" reg="Gongronella">G.</tp:taxon-name-part><tp:taxon-name-part taxon-name-part-type="species" reg="qichaensis">qichaensis</tp:taxon-name-part></tp:taxon-name></italic> with high support (BIPP = 0.96; Fig. <xref ref-type="fig" rid="F1">1</xref>). In ITS, <italic><tp:taxon-name><tp:taxon-name-part taxon-name-part-type="genus" reg="Gongronella">G.</tp:taxon-name-part><tp:taxon-name-part taxon-name-part-type="species" reg="inconstans">inconstans</tp:taxon-name-part></tp:taxon-name></italic> differs from <italic><tp:taxon-name><tp:taxon-name-part taxon-name-part-type="genus" reg="Gongronella">G.</tp:taxon-name-part><tp:taxon-name-part taxon-name-part-type="species" reg="qichaensis">qichaensis</tp:taxon-name-part></tp:taxon-name></italic> by 28 base pairs. This new species differs morphologically from <italic><tp:taxon-name><tp:taxon-name-part taxon-name-part-type="genus" reg="Gongronella">G.</tp:taxon-name-part><tp:taxon-name-part taxon-name-part-type="species" reg="inconstans">inconstans</tp:taxon-name-part></tp:taxon-name></italic> in sporangium, columellae and apophysis. As for sporangium, the <italic><tp:taxon-name><tp:taxon-name-part taxon-name-part-type="genus" reg="Gongronella">G.</tp:taxon-name-part><tp:taxon-name-part taxon-name-part-type="species" reg="inconstans">inconstans</tp:taxon-name-part></tp:taxon-name></italic> is smaller than the <italic><tp:taxon-name><tp:taxon-name-part taxon-name-part-type="genus" reg="Gongronella">G.</tp:taxon-name-part><tp:taxon-name-part taxon-name-part-type="species" reg="qichaensis">qichaensis</tp:taxon-name-part></tp:taxon-name></italic>, 8.8–21.4 μm vs. 7.9–36.7 μm. The <italic><tp:taxon-name><tp:taxon-name-part taxon-name-part-type="genus" reg="Gongronella">G.</tp:taxon-name-part><tp:taxon-name-part taxon-name-part-type="species" reg="inconstans">inconstans</tp:taxon-name-part></tp:taxon-name></italic> and <italic><tp:taxon-name><tp:taxon-name-part taxon-name-part-type="genus" reg="Gongronella">G.</tp:taxon-name-part><tp:taxon-name-part taxon-name-part-type="species" reg="qichaensis">qichaensis</tp:taxon-name-part></tp:taxon-name></italic> are different in size and shape of columellae (<xref ref-type="bibr" rid="B36">Wang et al. 2023</xref>a). The <italic><tp:taxon-name><tp:taxon-name-part taxon-name-part-type="genus" reg="Gongronella">G.</tp:taxon-name-part><tp:taxon-name-part taxon-name-part-type="species" reg="inconstans">inconstans</tp:taxon-name-part></tp:taxon-name></italic> mostly hemispherical, 1.2–2.4 × 2.0–3.9 μm, sometimes spherical, 3.2–7.2 × 3.4–7.2 μm. Additionally, the columellae of <italic><tp:taxon-name><tp:taxon-name-part taxon-name-part-type="genus" reg="Gongronella">G.</tp:taxon-name-part><tp:taxon-name-part taxon-name-part-type="species" reg="qichaensis">qichaensis</tp:taxon-name-part></tp:taxon-name></italic> is mostly ellipsoidal, 0.8–6.5 × 1.2–8.1 µm, sometimes sub-hemispherical to curved, 1.0–2.0 × 2.5–4.5 µm. <italic><tp:taxon-name><tp:taxon-name-part taxon-name-part-type="genus" reg="Gongronella">G.</tp:taxon-name-part><tp:taxon-name-part taxon-name-part-type="species" reg="inconstans">inconstans</tp:taxon-name-part></tp:taxon-name></italic> and <italic><tp:taxon-name><tp:taxon-name-part taxon-name-part-type="genus" reg="Gongronella">G.</tp:taxon-name-part><tp:taxon-name-part taxon-name-part-type="species" reg="qichaensis">qichaensis</tp:taxon-name-part></tp:taxon-name></italic> are evidently different in apophysis shape. The former mostly long fusiform, sometimes oval-shaped and rarely egg shaped. The latter mostly pear-shaped to oval, partially elliptical or sub-globose. Combining morphological and molecular phylogenetic analyses, we classified the two isolates together as a new species: <italic><tp:taxon-name><tp:taxon-name-part taxon-name-part-type="genus" reg="Gongronella">G.</tp:taxon-name-part><tp:taxon-name-part taxon-name-part-type="species" reg="inconstans">inconstans</tp:taxon-name-part></tp:taxon-name></italic> allied to <italic><tp:taxon-name><tp:taxon-name-part taxon-name-part-type="genus" reg="Gongronella">G.</tp:taxon-name-part><tp:taxon-name-part taxon-name-part-type="species" reg="qichaensis">qichaensis</tp:taxon-name-part></tp:taxon-name></italic>.</p></tp:treatment-sec><tp:treatment-sec><!--Section generated to contain objects referenced in tp:taxon-treatment.--><fig id="F1" position="float" orientation="portrait"><object-id xmlns:xlink="http://www.w3.org/1999/xlink" content-type="doi" xlink:type="simple">10.3897/mycokeys.110.130260.figure1</object-id><object-id xmlns:xlink="http://www.w3.org/1999/xlink" content-type="arpha" xlink:type="simple">59673A9A-FDB7-5425-8D6E-0DC4BFE3BDB4</object-id><label>Figure 1.</label><caption><p>A Maximum Likelihood (<abbrev xmlns:xlink="http://www.w3.org/1999/xlink" xlink:title="Maximum Likelihood" id="ABBRID0EISAI" xlink:type="simple">ML</abbrev>) phylogenetic consensus tree inferred from DNA sequences of ITS, LSU, TEF, ACT and RPB1, showing relationships amongst species of <italic><tp:taxon-name><tp:taxon-name-part taxon-name-part-type="genus" reg="Gongronella">Gongronella</tp:taxon-name-part></tp:taxon-name></italic> with <italic><tp:taxon-name><tp:taxon-name-part taxon-name-part-type="genus" reg="Cunninghamella">Cunninghamella</tp:taxon-name-part><tp:taxon-name-part taxon-name-part-type="species" reg="echinulata">echinulata</tp:taxon-name-part></tp:taxon-name></italic> CBS 156.28 as outgroup. The Maximum Likelihood bootstrap value (MLBV) and Bayesian Inference posterior probability (BIPP) are successively shown at the nodes and separated by a slash “/”. Strains marked with a star “*” are ex-types or ex-holotypes. The strains isolated and sequenced in this study are shown in red. Branches shortened to fit the page are represented by double slashes “//” and folds “×”. The scale in the bottom centre indicates 0.2 substitutions per site.</p></caption><graphic xmlns:xlink="http://www.w3.org/1999/xlink" xlink:href="mycokeys-110-287-g001.jpg" position="float" orientation="portrait" xlink:type="simple" id="oo_1178973.jpg"><uri content-type="original_file" xlink:type="simple">https://binary.pensoft.net/fig/1178973</uri></graphic></fig></tp:treatment-sec><ref-list><ref id="B36"><mixed-citation xmlns:xlink="http://www.w3.org/1999/xlink" xlink:type="simple"><person-group><name name-style="western"><surname>Wang</surname><given-names>YX</given-names></name><name name-style="western"><surname>Zhao</surname><given-names>H</given-names></name><name name-style="western"><surname>Ding</surname><given-names>ZY</given-names></name><name name-style="western"><surname>Ji</surname><given-names>XY</given-names></name><name name-style="western"><surname>Zhang</surname><given-names>ZX</given-names></name><name name-style="western"><surname>Wang</surname><given-names>S</given-names></name><name name-style="western"><surname>Zhang</surname><given-names>XG</given-names></name><name name-style="western"><surname>Liu</surname><given-names>XY</given-names></name></person-group> (<year>2023</year>) <article-title>Three new species of <italic><tp:taxon-name><tp:taxon-name-part taxon-name-part-type="genus">Gongronella</tp:taxon-name-part></tp:taxon-name></italic> (<tp:taxon-name><tp:taxon-name-part taxon-name-part-type="family">Cunninghamellaceae</tp:taxon-name-part></tp:taxon-name>, <italic><tp:taxon-name><tp:taxon-name-part taxon-name-part-type="genus">Mucorales</tp:taxon-name-part></tp:taxon-name></italic>) from soil in Hainan, China based on morphology and molecular phylogeny.</article-title><source>Journal of <tp:taxon-name><tp:taxon-name-part taxon-name-part-type="kingdom">Fungi</tp:taxon-name-part></tp:taxon-name> (Basel, Switzerland)</source><volume>9</volume>(<issue>12</issue>): <fpage>1182</fpage>. <ext-link xlink:href="10.3390/jof9121182" ext-link-type="doi" xlink:type="simple">https://doi.org/10.3390/jof9121182</ext-link></mixed-citation></ref></ref-list></tp:taxon-treatment>
