# Supplementary material for: ﻿Unveiling species diversity within early-diverging fungi from China III: Six new species and a new record of Gongronella (Cunninghamellaceae, Mucoromycota)
Source: MycoKeys. 2024 Nov 20;110:287–317. doi: 10.3897/mycokeys.110.130260 (PMC11603104; doi:10.3897/mycokeys.110.130260)
Supplement: XML Treatment for Gongronella pamphilae [file mycokeys.110.130260-treatment5.xml]

<!DOCTYPE tp:taxon-treatment
  PUBLIC "-//TaxonX//DTD Taxonomic Treatment Publishing DTD v0 20100105//EN" "tax-treatment-NSO.dtd">
<tp:taxon-treatment xmlns:tp="http://www.plazi.org/taxpub"><tp:treatment-meta><kwd-group><label>Taxon classification</label><kwd>
                <named-content content-type="kingdom">Fungi</named-content>
              </kwd><kwd>
                <named-content content-type="order">Mucorales</named-content>
              </kwd><kwd>
                <named-content content-type="family">Cunninghamellaceae</named-content>
              </kwd></kwd-group><mixed-citation publication-type="journal"><person-group><name><surname>Wang</surname><given-names>Yi-Xin</given-names></name><name><surname>Zhao</surname><given-names>Heng</given-names></name><name><surname>Jiang</surname><given-names>Yang</given-names></name><name><surname>Liu</surname><given-names>Xin-Ye</given-names></name><name><surname>Tao</surname><given-names>Meng-Fei</given-names></name><name><surname>Liu</surname><given-names>Xiao-Yong</given-names></name></person-group><article-title>﻿Unveiling species diversity within early-diverging fungi from China III: Six new species and a new record of <italic><tp:taxon-name><tp:taxon-name-part taxon-name-part-type="genus" reg="Gongronella">Gongronella</tp:taxon-name-part></tp:taxon-name></italic> (<tp:taxon-name><tp:taxon-name-part taxon-name-part-type="family">Cunninghamellaceae</tp:taxon-name-part></tp:taxon-name>, <tp:taxon-name><tp:taxon-name-part taxon-name-part-type="division">Mucoromycota</tp:taxon-name-part></tp:taxon-name>)</article-title><source>MycoKeys</source><day>20</day><month>11</month><year>2024</year><volume>110</volume><fpage>287</fpage><lpage>317</lpage><pub-id pub-id-type="doi">10.3897/mycokeys.110.130260</pub-id></mixed-citation></tp:treatment-meta><tp:nomenclature><label>﻿</label><tp:taxon-name>
              <object-id xmlns:xlink="http://www.w3.org/1999/xlink" content-type="arpha" xlink:type="simple">B30FB7F4-63FA-5B58-88DD-1A927935385D</object-id>
              <tp:taxon-name-part taxon-name-part-type="genus" reg="Gongronella">Gongronella</tp:taxon-name-part>
              <tp:taxon-name-part taxon-name-part-type="species" reg="pamphilae">pamphilae</tp:taxon-name-part>
              <object-id xmlns:xlink="http://www.w3.org/1999/xlink" xlink:type="simple">Fungal Names: FN 900776</object-id>
            </tp:taxon-name><tp:taxon-authority>Y.P. Tan, Bishop-Hurley &amp; R.G. Shivas</tp:taxon-authority><xref ref-type="fig" rid="F6">Fig. 6</xref></tp:nomenclature><tp:treatment-sec sec-type="etymology" id="SECID0ETMCI"><title>Etymology.</title><p>Named after Pamphilae of Epidaurus (ca. 1<sup>st</sup> century AD), a historian of Egyptian descent who lived in Greece.</p></tp:treatment-sec><tp:treatment-sec sec-type="description" id="SECID0E2MCI"><title>Description.</title><p>Colonies growing slowly on <abbrev xmlns:xlink="http://www.w3.org/1999/xlink" xlink:title="Potato Dextrose Agar" id="ABBRID0EBNCI" xlink:type="simple">PDA</abbrev> in darkness at 25 °C, reaching 36.6–44.6 mm in diameter in seven days, white, regular at edge and cottony in the centre, reversely milky white. Rhizoids hyaline, branched, irregular. Stolons absent. Sporangiophores on aerial mycelia, erect or slightly curved, unbranched or slightly branched (1–2 times), 3.7–154.9 × 1.4–4.1 μm, hyaline, smooth, mostly aseptate, no more than two-septate. Fertile sporangia hyaline or light yellow, spherical, 13.8–30.8 μm in diameter, smooth and deliquescent-walled, leaving a collar after releasing sporangiospores. Columellae mostly hemispherical, 1.8–4.7 × 2.0–7.7 μm, sometimes arc-shaped, 0.5–1.6 × 3.3–4.6 μm, occasionally subglobose, 4.8–6.4 × 5.9–6.9 μm, hyaline, smooth. Collars distinct, 1.0–5.1 μm wide. Apophyses hyaline, smooth, variously shaped, mostly subglobose, 5.7–8.1 × 5.6–9.0 μm, sometimes ellipsoidal, 4.8–6.9 × 4.8–6.1 μm. Sporangiospores not uniform, hyaline, smooth, reniform, 3.0–5.5 × 1.8–3.4 μm, ovoid, 2.5–5.6 × 1.8–3.7 μm. Chlamydospores present, ellipsoidal. Giant cells intercalary, globose, 4.0–8.1 μm in diameter. Zygospores not found.</p><fig id="F6" position="float" orientation="portrait"><object-id xmlns:xlink="http://www.w3.org/1999/xlink" content-type="doi" xlink:type="simple">10.3897/mycokeys.110.130260.figure6</object-id><object-id xmlns:xlink="http://www.w3.org/1999/xlink" content-type="arpha" xlink:type="simple">16B71A67-9A86-5C80-9622-B07E34365D14</object-id><label>Figure 6.</label><caption><p><italic><tp:taxon-name><tp:taxon-name-part taxon-name-part-type="genus" reg="Gongronella">Gongronella</tp:taxon-name-part><tp:taxon-name-part taxon-name-part-type="species" reg="pamphilae">pamphilae</tp:taxon-name-part></tp:taxon-name></italic> ex-living culture <named-content xmlns:xlink="http://www.w3.org/1999/xlink" content-type="dwc:institutional_code" xlink:title="China General Microbiological Culture Collection Center, Beijing, China" xlink:href="http://grbio.org/institution/china-general-microbiological-culture-collection-center-chinese-academy-sciences" xlink:type="simple">CGMCC</named-content> 3.27027 <bold>a</bold>, <bold>b</bold> colonies on <abbrev xmlns:xlink="http://www.w3.org/1999/xlink" xlink:title="Potato Dextrose Agar" id="ABBRID0EAOCI" xlink:type="simple">PDA</abbrev> (<bold>a</bold> obverse <bold>b</bold> reverse) <bold>c</bold> an unbranched sporangiophore with a fertile sporangium <bold>d</bold> an unbranched sporangiophore with an aborted sporangium <bold>e, f</bold> an unbranched sporangiophore with columellae, apophyses and collars <bold>g, h</bold> branched sporangiophores with columellae, collars, apophyses <bold>i</bold> Rhizoids <bold>j, k</bold> giant cells <bold>l</bold> sporangiospores. Scale bars: 10 μm (<bold>c–l</bold>).</p></caption><graphic xmlns:xlink="http://www.w3.org/1999/xlink" xlink:href="mycokeys-110-287-g006.jpg" position="float" orientation="portrait" xlink:type="simple" id="oo_1178969.jpg"><uri content-type="original_file" xlink:type="simple">https://binary.pensoft.net/fig/1178969</uri></graphic></fig></tp:treatment-sec><tp:treatment-sec sec-type="Additional specimen examined" id="SECID0E4OCI"><title>Additional specimen examined.</title><p>China • Hainan Province, Lingshui Li Autonomous County, Shizhi Village Road (<named-content xmlns:xlink="http://www.w3.org/1999/xlink" content-type="dwc:verbatimCoordinates" xlink:type="simple"><named-content content-type="geo-json" specific-use="{&#34;type&#34;:&#34;Point&#34;,&#34;coordinates&#34;:[109.836790,18.701780]}" id="NCID0EGPCI" xlink:type="simple">18.70178°N, 109.83679°E</named-content></named-content>), from soil sample, 10 April 2023, Yi-Xin Wang (specimen <abbrev xmlns:xlink="http://www.w3.org/1999/xlink" xlink:title="Herbarium Mycologicum Academiae Sinicae, Beijing, China" id="ABBRID0ELPCI" xlink:type="simple">HMAS</abbrev> 352732, living culture <named-content xmlns:xlink="http://www.w3.org/1999/xlink" content-type="dwc:institutional_code" xlink:title="China General Microbiological Culture Collection Center, Beijing, China" xlink:href="http://grbio.org/institution/china-general-microbiological-culture-collection-center-chinese-academy-sciences" xlink:type="simple">CGMCC</named-content> 3.27027, <named-content xmlns:xlink="http://www.w3.org/1999/xlink" content-type="dwc:institutional_code" xlink:title="Shandong Agricultural University Culture Collection, Taian, China" xlink:href="http://grbio.org/institution/shandong-agricultural-university" xlink:type="simple">SAUCC</named-content> 4031-2).</p></tp:treatment-sec><tp:treatment-sec sec-type="GenBank accession numbers" id="SECID0EXPCI"><title>GenBank accession numbers.</title><p><named-content xmlns:xlink="http://www.w3.org/1999/xlink" content-type="dwc:institutional_code" xlink:title="China General Microbiological Culture Collection Center, Beijing, China" xlink:href="http://grbio.org/institution/china-general-microbiological-culture-collection-center-chinese-academy-sciences" xlink:type="simple">CGMCC</named-content> 3.27027 (ITS, <ext-link xmlns:xlink="http://www.w3.org/1999/xlink" ext-link-type="gen" xlink:href="PP195845" xlink:type="simple">PP195845</ext-link>; LSU, <ext-link xmlns:xlink="http://www.w3.org/1999/xlink" ext-link-type="gen" xlink:href="PP195946" xlink:type="simple">PP195946</ext-link>; TEF, <ext-link xmlns:xlink="http://www.w3.org/1999/xlink" ext-link-type="gen" xlink:href="PP850086" xlink:type="simple">PP850086</ext-link>; ACT, <ext-link xmlns:xlink="http://www.w3.org/1999/xlink" ext-link-type="gen" xlink:href="PP933935" xlink:type="simple">PP933935</ext-link>; RPB1, <ext-link xmlns:xlink="http://www.w3.org/1999/xlink" ext-link-type="gen" xlink:href="PP850081" xlink:type="simple">PP850081</ext-link>), and <named-content xmlns:xlink="http://www.w3.org/1999/xlink" content-type="dwc:institutional_code" xlink:title="Shandong Agricultural University Culture Collection, Taian, China" xlink:href="http://grbio.org/institution/shandong-agricultural-university" xlink:type="simple">SAUCC</named-content> 4031-2 (ITS, <ext-link xmlns:xlink="http://www.w3.org/1999/xlink" ext-link-type="gen" xlink:href="PP195846" xlink:type="simple">PP195846</ext-link>; LSU, <ext-link xmlns:xlink="http://www.w3.org/1999/xlink" ext-link-type="gen" xlink:href="PP195947" xlink:type="simple">PP195947</ext-link>; TEF, <ext-link xmlns:xlink="http://www.w3.org/1999/xlink" ext-link-type="gen" xlink:href="PP850085" xlink:type="simple">PP850085</ext-link>; ACT, <ext-link xmlns:xlink="http://www.w3.org/1999/xlink" ext-link-type="gen" xlink:href="PP933936" xlink:type="simple">PP933936</ext-link>; RPB1, <ext-link xmlns:xlink="http://www.w3.org/1999/xlink" ext-link-type="gen" xlink:href="PP850082" xlink:type="simple">PP850082</ext-link>).</p></tp:treatment-sec><tp:treatment-sec sec-type="notes" id="SECID0EXRCI"><title>Note.</title><p>Based on phylogenetic analyses of ITS+LSU+TEF+ACT+RPB1 DNA sequences, the two isolates of the new record species <italic><tp:taxon-name><tp:taxon-name-part taxon-name-part-type="genus" reg="Gongronella">Gongronella</tp:taxon-name-part><tp:taxon-name-part taxon-name-part-type="species" reg="pamphilae">pamphilae</tp:taxon-name-part></tp:taxon-name></italic> form an independent clade with full support (MLBV = 100; Fig. <xref ref-type="fig" rid="F1">1</xref>), which is closely related to <italic><tp:taxon-name><tp:taxon-name-part taxon-name-part-type="genus" reg="Gongronella">G.</tp:taxon-name-part><tp:taxon-name-part taxon-name-part-type="species" reg="pamphilae">pamphilae</tp:taxon-name-part></tp:taxon-name></italic> (MLBV = 100; <abbrev xmlns:xlink="http://www.w3.org/1999/xlink" xlink:title="Bayesian Inference" id="ABBRID0EXSCI" xlink:type="simple">BI</abbrev> = 1, Fig. <xref ref-type="fig" rid="F1">1</xref>). In ITS, the two isolates differ from <italic><tp:taxon-name><tp:taxon-name-part taxon-name-part-type="genus" reg="Gongronella">G.</tp:taxon-name-part><tp:taxon-name-part taxon-name-part-type="species" reg="pamphilae">pamphilae</tp:taxon-name-part></tp:taxon-name></italic> by only 2 base pairs. As no morphological descriptions were provided for the <italic><tp:taxon-name><tp:taxon-name-part taxon-name-part-type="genus" reg="Gongronella">G.</tp:taxon-name-part><tp:taxon-name-part taxon-name-part-type="species" reg="pamphilae">pamphilae</tp:taxon-name-part></tp:taxon-name></italic> in its protologue, we classified the two isolates together as members of <italic><tp:taxon-name><tp:taxon-name-part taxon-name-part-type="genus" reg="Gongronella">G.</tp:taxon-name-part><tp:taxon-name-part taxon-name-part-type="species" reg="pamphilae">pamphilae</tp:taxon-name-part></tp:taxon-name></italic> just based on molecular phylogenetic analyses. Consequently, we provide herein a supplemental description for the species.</p></tp:treatment-sec><tp:treatment-sec><!--Section generated to contain objects referenced in tp:taxon-treatment.--><fig id="F1" position="float" orientation="portrait"><object-id xmlns:xlink="http://www.w3.org/1999/xlink" content-type="doi" xlink:type="simple">10.3897/mycokeys.110.130260.figure1</object-id><object-id xmlns:xlink="http://www.w3.org/1999/xlink" content-type="arpha" xlink:type="simple">59673A9A-FDB7-5425-8D6E-0DC4BFE3BDB4</object-id><label>Figure 1.</label><caption><p>A Maximum Likelihood (<abbrev xmlns:xlink="http://www.w3.org/1999/xlink" xlink:title="Maximum Likelihood" id="ABBRID0EISAI" xlink:type="simple">ML</abbrev>) phylogenetic consensus tree inferred from DNA sequences of ITS, LSU, TEF, ACT and RPB1, showing relationships amongst species of <italic><tp:taxon-name><tp:taxon-name-part taxon-name-part-type="genus" reg="Gongronella">Gongronella</tp:taxon-name-part></tp:taxon-name></italic> with <italic><tp:taxon-name><tp:taxon-name-part taxon-name-part-type="genus" reg="Cunninghamella">Cunninghamella</tp:taxon-name-part><tp:taxon-name-part taxon-name-part-type="species" reg="echinulata">echinulata</tp:taxon-name-part></tp:taxon-name></italic> CBS 156.28 as outgroup. The Maximum Likelihood bootstrap value (MLBV) and Bayesian Inference posterior probability (BIPP) are successively shown at the nodes and separated by a slash “/”. Strains marked with a star “*” are ex-types or ex-holotypes. The strains isolated and sequenced in this study are shown in red. Branches shortened to fit the page are represented by double slashes “//” and folds “×”. The scale in the bottom centre indicates 0.2 substitutions per site.</p></caption><graphic xmlns:xlink="http://www.w3.org/1999/xlink" xlink:href="mycokeys-110-287-g001.jpg" position="float" orientation="portrait" xlink:type="simple" id="oo_1178973.jpg"><uri content-type="original_file" xlink:type="simple">https://binary.pensoft.net/fig/1178973</uri></graphic></fig></tp:treatment-sec></tp:taxon-treatment>
