# Supplementary material for: ﻿Unveiling species diversity within early-diverging fungi from China III: Six new species and a new record of Gongronella (Cunninghamellaceae, Mucoromycota)
Source: MycoKeys. 2024 Nov 20;110:287–317. doi: 10.3897/mycokeys.110.130260 (PMC11603104; doi:10.3897/mycokeys.110.130260)
Supplement: XML Treatment for Gongronella pingtangensis [file mycokeys.110.130260-treatment6.xml]

<!DOCTYPE tp:taxon-treatment
  PUBLIC "-//TaxonX//DTD Taxonomic Treatment Publishing DTD v0 20100105//EN" "tax-treatment-NSO.dtd">
<tp:taxon-treatment xmlns:tp="http://www.plazi.org/taxpub"><tp:treatment-meta><kwd-group><label>Taxon classification</label><kwd>
                <named-content content-type="kingdom">Fungi</named-content>
              </kwd><kwd>
                <named-content content-type="order">Mucorales</named-content>
              </kwd><kwd>
                <named-content content-type="family">Cunninghamellaceae</named-content>
              </kwd></kwd-group><mixed-citation publication-type="journal"><person-group><name><surname>Wang</surname><given-names>Yi-Xin</given-names></name><name><surname>Zhao</surname><given-names>Heng</given-names></name><name><surname>Jiang</surname><given-names>Yang</given-names></name><name><surname>Liu</surname><given-names>Xin-Ye</given-names></name><name><surname>Tao</surname><given-names>Meng-Fei</given-names></name><name><surname>Liu</surname><given-names>Xiao-Yong</given-names></name></person-group><article-title>﻿Unveiling species diversity within early-diverging fungi from China III: Six new species and a new record of <italic><tp:taxon-name><tp:taxon-name-part taxon-name-part-type="genus" reg="Gongronella">Gongronella</tp:taxon-name-part></tp:taxon-name></italic> (<tp:taxon-name><tp:taxon-name-part taxon-name-part-type="family">Cunninghamellaceae</tp:taxon-name-part></tp:taxon-name>, <tp:taxon-name><tp:taxon-name-part taxon-name-part-type="division">Mucoromycota</tp:taxon-name-part></tp:taxon-name>)</article-title><source>MycoKeys</source><day>20</day><month>11</month><year>2024</year><volume>110</volume><fpage>287</fpage><lpage>317</lpage><pub-id pub-id-type="doi">10.3897/mycokeys.110.130260</pub-id></mixed-citation></tp:treatment-meta><tp:nomenclature><label>﻿</label><tp:taxon-name>
              <object-id xmlns:xlink="http://www.w3.org/1999/xlink" content-type="arpha" xlink:type="simple">2BEBB187-42DE-5630-A2D9-2BEA6C838CA6</object-id>
              <tp:taxon-name-part taxon-name-part-type="genus" reg="Gongronella">Gongronella</tp:taxon-name-part>
              <tp:taxon-name-part taxon-name-part-type="species" reg="pingtangensis">pingtangensis</tp:taxon-name-part>
              <object-id xmlns:xlink="http://www.w3.org/1999/xlink" xlink:type="simple">Fungal Names: FN 571904</object-id>
            </tp:taxon-name><tp:taxon-authority>Yi Xin Wang, H. Zhao &amp; X.Y. Liu</tp:taxon-authority><tp:taxon-status xmlns:xlink="http://www.w3.org/1999/xlink" xlink:type="simple">sp. nov.</tp:taxon-status><xref ref-type="fig" rid="F7">Fig. 7</xref></tp:nomenclature><tp:treatment-sec sec-type="etymology" id="SECID0ENVCI"><title>Etymology.</title><p>The epithet “<italic>pingtangensis</italic>” (Latin) refers to the location where the type was collected, Pingtang County.</p></tp:treatment-sec><tp:treatment-sec sec-type="material" id="SECID0E4VCI"><title>Type.</title><p>China • Qiannan Buyi and Miao Autonomous Prefecture, Pingtang County, Kapu Maonan Town (<named-content xmlns:xlink="http://www.w3.org/1999/xlink" content-type="dwc:verbatimCoordinates" xlink:type="simple"><named-content content-type="geo-json" specific-use="{&#34;type&#34;:&#34;Point&#34;,&#34;coordinates&#34;:[107.386310,25.795100]}" id="NCID0EGWCI" xlink:type="simple">25.79510°N, 107.38631°E</named-content></named-content>), from soil sample, 7 August 7 2023, Yi-Xin Wang (holotype <abbrev xmlns:xlink="http://www.w3.org/1999/xlink" xlink:title="Herbarium Mycologicum Academiae Sinicae, Beijing, China" id="ABBRID0ELWCI" xlink:type="simple">HMAS</abbrev> 352732, ex-holotype strain <named-content xmlns:xlink="http://www.w3.org/1999/xlink" content-type="dwc:institutional_code" xlink:title="China General Microbiological Culture Collection Center, Beijing, China" xlink:href="http://grbio.org/institution/china-general-microbiological-culture-collection-center-chinese-academy-sciences" xlink:type="simple">CGMCC</named-content> 3.27032).</p></tp:treatment-sec><tp:treatment-sec sec-type="description" id="SECID0ETWCI"><title>Description.</title><p>Colonies growing slowly on <abbrev xmlns:xlink="http://www.w3.org/1999/xlink" xlink:title="Potato Dextrose Agar" id="ABBRID0EZWCI" xlink:type="simple">PDA</abbrev> in darkness at 25 °C, reaching 38.8–45.6 mm in diameter in seven days, white, cottony, in reverse milky white. Rhizoids hyaline, branched, irregular. Stolons absent. Sporangiophores on aerial mycelia, erect or slightly curved, unbranched, or slightly branched (1–4 times), sympodially branched, 1.4–5.9 μm in width, hyaline, smooth, mostly aseptate or one-septate. Sterile (aborted) sporangia predominantly on the top of short lateral branches of sporangiophores. Fertile sporangia hyaline or light yellow, spherical, 14.2–27.1 μm in diameter, smooth and deliquescent-walled, leaving a collar after releasing sporangiospores. Columellae mostly hemispherical, 2.3–4.0 × 2.8–6.9 μm, partially arch-shaped, 0.9–1.5 × 4.1–4.9 μm, rarely spherical, 4.4–6.0 × 5.1–6.9 μm, hyaline, smooth. Collars mostly distinct, 0.6–8.7 μm wide. Apophyses hyaline, smooth, variously shaped, mostly oval, 7.1–19.8 × 6.9–15.9 μm, partially bowling pin-shaped, 15.6–17.5 × 8.5–9.4 μm, rarely egg-shaped, 4.6–9.8 × 3.6–8.7 μm. Sporangiospores not uniform, hyaline, smooth, mostly ovoid, 2.8–3.9 × 2.0–2.5 μm, sometimes reniform, 2.9–3.6 × 1.9–2.4 μm and globose, 2.1–2.7 μm in diameter, occasionally irregular, 4.8–6.2 × 2.1–2.8 μm. Chlamydospores absent. Giant cells in rhizoids, intercalary, globose, 5.2–6.8 μm in diameter. Zygospores not found.</p><fig id="F7" position="float" orientation="portrait"><object-id xmlns:xlink="http://www.w3.org/1999/xlink" content-type="doi" xlink:type="simple">10.3897/mycokeys.110.130260.figure7</object-id><object-id xmlns:xlink="http://www.w3.org/1999/xlink" content-type="arpha" xlink:type="simple">08321480-6BCA-58D2-86F7-8D405D3E7088</object-id><label>Figure 7.</label><caption><p><italic><tp:taxon-name><tp:taxon-name-part taxon-name-part-type="genus" reg="Gongronella">Gongronella</tp:taxon-name-part><tp:taxon-name-part taxon-name-part-type="species" reg="pingtangensis">pingtangensis</tp:taxon-name-part></tp:taxon-name></italic> ex-holotype <named-content xmlns:xlink="http://www.w3.org/1999/xlink" content-type="dwc:institutional_code" xlink:title="China General Microbiological Culture Collection Center, Beijing, China" xlink:href="http://grbio.org/institution/china-general-microbiological-culture-collection-center-chinese-academy-sciences" xlink:type="simple">CGMCC</named-content> 3.27032 <bold>a</bold>, <bold>b</bold> colonies on <abbrev xmlns:xlink="http://www.w3.org/1999/xlink" xlink:title="Potato Dextrose Agar" id="ABBRID0EYXCI" xlink:type="simple">PDA</abbrev> (<bold>a</bold> obverse <bold>b</bold> reverse) <bold>c</bold>, <bold>d</bold> an unbranched sporangiophore with a fertile sporangium <bold>e–g</bold> columellae, collars, apophyses and septa <bold>h–j</bold> branched sporangiophores with fertile sporangia, columellae, collars, apophyses and septa <bold>k</bold> giant cells <bold>i–n</bold> rhizoids <bold>o</bold> sporangiospores. Scale bars: 10 μm (<bold>c–o</bold>).</p></caption><graphic xmlns:xlink="http://www.w3.org/1999/xlink" xlink:href="mycokeys-110-287-g007.jpg" position="float" orientation="portrait" xlink:type="simple" id="oo_1178970.jpg"><uri content-type="original_file" xlink:type="simple">https://binary.pensoft.net/fig/1178970</uri></graphic></fig></tp:treatment-sec><tp:treatment-sec sec-type="Additional specimen examined" id="SECID0EVYCI"><title>Additional specimen examined.</title><p>China • Qiannan Buyi and Miao Autonomous Prefecture, Pingtang County, Kapu Maonan Town (<named-content xmlns:xlink="http://www.w3.org/1999/xlink" content-type="dwc:verbatimCoordinates" xlink:type="simple"><named-content content-type="geo-json" specific-use="{&#34;type&#34;:&#34;Point&#34;,&#34;coordinates&#34;:[107.386310,25.795100]}" id="NCID0E5YCI" xlink:type="simple">25.79510°N, 107.38631°E</named-content></named-content>), from soil sample, 7 August 2023, Yi-Xin Wang (living culture <named-content xmlns:xlink="http://www.w3.org/1999/xlink" content-type="dwc:institutional_code" xlink:title="Shandong Agricultural University Culture Collection, Taian, China" xlink:href="http://grbio.org/institution/shandong-agricultural-university" xlink:type="simple">SAUCC</named-content> 5676-2).</p></tp:treatment-sec><tp:treatment-sec sec-type="GenBank accession numbers" id="SECID0EHZCI"><title>GenBank accession numbers.</title><p><named-content xmlns:xlink="http://www.w3.org/1999/xlink" content-type="dwc:institutional_code" xlink:title="China General Microbiological Culture Collection Center, Beijing, China" xlink:href="http://grbio.org/institution/china-general-microbiological-culture-collection-center-chinese-academy-sciences" xlink:type="simple">CGMCC</named-content> 3.27032 (ITS, <ext-link xmlns:xlink="http://www.w3.org/1999/xlink" ext-link-type="gen" xlink:href="PP195855" xlink:type="simple">PP195855</ext-link>; LSU, <ext-link xmlns:xlink="http://www.w3.org/1999/xlink" ext-link-type="gen" xlink:href="PP195956" xlink:type="simple">PP195956</ext-link>; TEF, <ext-link xmlns:xlink="http://www.w3.org/1999/xlink" ext-link-type="gen" xlink:href="PP850101" xlink:type="simple">PP850101</ext-link>; ACT, <ext-link xmlns:xlink="http://www.w3.org/1999/xlink" ext-link-type="gen" xlink:href="PP933949" xlink:type="simple">PP933949</ext-link>; RPB1, <ext-link xmlns:xlink="http://www.w3.org/1999/xlink" ext-link-type="gen" xlink:href="PP842880" xlink:type="simple">PP842880</ext-link>), and <named-content xmlns:xlink="http://www.w3.org/1999/xlink" content-type="dwc:institutional_code" xlink:title="Shandong Agricultural University Culture Collection, Taian, China" xlink:href="http://grbio.org/institution/shandong-agricultural-university" xlink:type="simple">SAUCC</named-content> 5676-4 (ITS, <ext-link xmlns:xlink="http://www.w3.org/1999/xlink" ext-link-type="gen" xlink:href="PP195856" xlink:type="simple">PP195856</ext-link>; LSU, <ext-link xmlns:xlink="http://www.w3.org/1999/xlink" ext-link-type="gen" xlink:href="PP195957" xlink:type="simple">PP195957</ext-link>; TEF, <ext-link xmlns:xlink="http://www.w3.org/1999/xlink" ext-link-type="gen" xlink:href="PP850102" xlink:type="simple">PP850102</ext-link>; ACT, <ext-link xmlns:xlink="http://www.w3.org/1999/xlink" ext-link-type="gen" xlink:href="PP933950" xlink:type="simple">PP933950</ext-link>; RPB1, <ext-link xmlns:xlink="http://www.w3.org/1999/xlink" ext-link-type="gen" xlink:href="PP842879" xlink:type="simple">PP842879</ext-link>).</p></tp:treatment-sec><tp:treatment-sec sec-type="notes" id="SECID0EH2CI"><title>Note.</title><p>Based on phylogenetic analyses of ITS+LSU+TEF+ACT+RPB1 sequences, the two isolates of the new species <italic><tp:taxon-name><tp:taxon-name-part taxon-name-part-type="genus" reg="Gongronella">G.</tp:taxon-name-part><tp:taxon-name-part taxon-name-part-type="species" reg="pingtangensis">pingtangensis</tp:taxon-name-part></tp:taxon-name></italic> form an independent clade with high support (MLBV = 100, BIPP = 0.84; Fig. <xref ref-type="fig" rid="F1">1</xref>), which is closely related to <italic><tp:taxon-name><tp:taxon-name-part taxon-name-part-type="genus" reg="Gongronella">G.</tp:taxon-name-part><tp:taxon-name-part taxon-name-part-type="species" reg="namwonensis">namwonensis</tp:taxon-name-part></tp:taxon-name></italic> with high support (BIPP = 1; Fig. <xref ref-type="fig" rid="F1">1</xref>). In ITS, <italic><tp:taxon-name><tp:taxon-name-part taxon-name-part-type="genus" reg="Gongronella">G.</tp:taxon-name-part><tp:taxon-name-part taxon-name-part-type="species" reg="pingtangensis">pingtangensis</tp:taxon-name-part></tp:taxon-name></italic> differs from <italic><tp:taxon-name><tp:taxon-name-part taxon-name-part-type="genus" reg="Gongronella">G.</tp:taxon-name-part><tp:taxon-name-part taxon-name-part-type="species" reg="namwonensis">namwonensis</tp:taxon-name-part></tp:taxon-name></italic> by 14 base pairs. This new species differs morphologically from <italic><tp:taxon-name><tp:taxon-name-part taxon-name-part-type="genus" reg="Gongronella">G.</tp:taxon-name-part><tp:taxon-name-part taxon-name-part-type="species" reg="namwonensis">namwonensis</tp:taxon-name-part></tp:taxon-name></italic> in columellae, apophysis and giant cell (<xref ref-type="bibr" rid="B6">Crous et al. 2020</xref>). <italic><tp:taxon-name><tp:taxon-name-part taxon-name-part-type="genus" reg="Gongronella">G.</tp:taxon-name-part><tp:taxon-name-part taxon-name-part-type="species" reg="pingtangensis">pingtangensis</tp:taxon-name-part></tp:taxon-name></italic> and <italic><tp:taxon-name><tp:taxon-name-part taxon-name-part-type="genus" reg="Gongronella">G.</tp:taxon-name-part><tp:taxon-name-part taxon-name-part-type="species" reg="namwonensis">namwonensis</tp:taxon-name-part></tp:taxon-name></italic> greatly differ from each other in shape of columellae, the former being mostly hemispherical, partially arch-shaped, rarely spherical and the latter being globose, subglobose, hemispherical, nipple-like and ellipsoidal. As for apophyses, <italic><tp:taxon-name><tp:taxon-name-part taxon-name-part-type="genus" reg="Gongronella">G.</tp:taxon-name-part><tp:taxon-name-part taxon-name-part-type="species" reg="pingtangensis">pingtangensis</tp:taxon-name-part></tp:taxon-name></italic> and <italic><tp:taxon-name><tp:taxon-name-part taxon-name-part-type="genus" reg="Gongronella">G.</tp:taxon-name-part><tp:taxon-name-part taxon-name-part-type="species" reg="namwonensis">namwonensis</tp:taxon-name-part></tp:taxon-name></italic> obviously differ from each other in shape, the former being mostly oval, partially bowling pin-shaped, rarely egg-shape and the latter being subglobose and ellipsoid, sometimes with a truncated base. As for giant cells, the <italic><tp:taxon-name><tp:taxon-name-part taxon-name-part-type="genus" reg="Gongronella">G.</tp:taxon-name-part><tp:taxon-name-part taxon-name-part-type="species" reg="namwonensis">namwonensis</tp:taxon-name-part></tp:taxon-name></italic> varies in shape more than <italic><tp:taxon-name><tp:taxon-name-part taxon-name-part-type="genus" reg="Gongronella">G.</tp:taxon-name-part><tp:taxon-name-part taxon-name-part-type="species" reg="pingtangensis">pingtangensis</tp:taxon-name-part></tp:taxon-name></italic>. Combining morphological and molecular phylogenetic analyses, we classified the two isolates together as a new species <italic><tp:taxon-name><tp:taxon-name-part taxon-name-part-type="genus" reg="Gongronella">G.</tp:taxon-name-part><tp:taxon-name-part taxon-name-part-type="species" reg="pingtangensis">pingtangensis</tp:taxon-name-part></tp:taxon-name></italic> allied to <italic><tp:taxon-name><tp:taxon-name-part taxon-name-part-type="genus" reg="Gongronella">G.</tp:taxon-name-part><tp:taxon-name-part taxon-name-part-type="species" reg="namwonensis">namwonensis</tp:taxon-name-part></tp:taxon-name></italic>.</p></tp:treatment-sec><tp:treatment-sec><!--Section generated to contain objects referenced in tp:taxon-treatment.--><fig id="F1" position="float" orientation="portrait"><object-id xmlns:xlink="http://www.w3.org/1999/xlink" content-type="doi" xlink:type="simple">10.3897/mycokeys.110.130260.figure1</object-id><object-id xmlns:xlink="http://www.w3.org/1999/xlink" content-type="arpha" xlink:type="simple">59673A9A-FDB7-5425-8D6E-0DC4BFE3BDB4</object-id><label>Figure 1.</label><caption><p>A Maximum Likelihood (<abbrev xmlns:xlink="http://www.w3.org/1999/xlink" xlink:title="Maximum Likelihood" id="ABBRID0EISAI" xlink:type="simple">ML</abbrev>) phylogenetic consensus tree inferred from DNA sequences of ITS, LSU, TEF, ACT and RPB1, showing relationships amongst species of <italic><tp:taxon-name><tp:taxon-name-part taxon-name-part-type="genus" reg="Gongronella">Gongronella</tp:taxon-name-part></tp:taxon-name></italic> with <italic><tp:taxon-name><tp:taxon-name-part taxon-name-part-type="genus" reg="Cunninghamella">Cunninghamella</tp:taxon-name-part><tp:taxon-name-part taxon-name-part-type="species" reg="echinulata">echinulata</tp:taxon-name-part></tp:taxon-name></italic> CBS 156.28 as outgroup. The Maximum Likelihood bootstrap value (MLBV) and Bayesian Inference posterior probability (BIPP) are successively shown at the nodes and separated by a slash “/”. Strains marked with a star “*” are ex-types or ex-holotypes. The strains isolated and sequenced in this study are shown in red. Branches shortened to fit the page are represented by double slashes “//” and folds “×”. The scale in the bottom centre indicates 0.2 substitutions per site.</p></caption><graphic xmlns:xlink="http://www.w3.org/1999/xlink" xlink:href="mycokeys-110-287-g001.jpg" position="float" orientation="portrait" xlink:type="simple" id="oo_1178973.jpg"><uri content-type="original_file" xlink:type="simple">https://binary.pensoft.net/fig/1178973</uri></graphic></fig></tp:treatment-sec><ref-list><ref id="B6"><mixed-citation xmlns:xlink="http://www.w3.org/1999/xlink" xlink:type="simple"><person-group><name name-style="western"><surname>Crous</surname><given-names>P</given-names></name><name name-style="western"><surname>Wingfield</surname><given-names>M</given-names></name><name name-style="western"><surname>Chooi</surname><given-names>Y</given-names></name><name name-style="western"><surname>Gilchrist</surname><given-names>C</given-names></name><name name-style="western"><surname>Lacey</surname><given-names>E</given-names></name><name name-style="western"><surname>Pitt</surname><given-names>J</given-names></name><name name-style="western"><surname>Roets</surname><given-names>F</given-names></name><name name-style="western"><surname>Swart</surname><given-names>W</given-names></name><name name-style="western"><surname>Cano</surname><given-names>J</given-names></name><name name-style="western"><surname>Valenzuela-Lopez</surname><given-names>N</given-names></name><name name-style="western"><surname>Hubka</surname><given-names>V</given-names></name><name name-style="western"><surname>Shivas</surname><given-names>R</given-names></name><name name-style="western"><surname>Stchigel</surname><given-names>AM</given-names></name><name name-style="western"><surname>Holdom</surname><given-names>D</given-names></name><name name-style="western"><surname>Jurjević</surname><given-names>Ž</given-names></name><name name-style="western"><surname>Kachalkin</surname><given-names>A</given-names></name><name name-style="western"><surname>Lebel</surname><given-names>T</given-names></name><name name-style="western"><surname>Lock</surname><given-names>C</given-names></name><name name-style="western"><surname>Martín</surname><given-names>M</given-names></name><name name-style="western"><surname>Groenewald</surname><given-names>JZ</given-names></name></person-group> (<year>2020</year>) <article-title>Fungal Planet description sheets: 1042-1111.</article-title><source>Persoonia</source><volume>44</volume>(<issue>1</issue>): <fpage>301</fpage>–<lpage>459</lpage>. <ext-link xlink:href="10.3767/persoonia.2020.44.11" ext-link-type="doi" xlink:type="simple">https://doi.org/10.3767/persoonia.2020.44.11</ext-link></mixed-citation></ref></ref-list></tp:taxon-treatment>
