# Supplementary material for: ﻿Unveiling species diversity within early-diverging fungi from China III: Six new species and a new record of Gongronella (Cunninghamellaceae, Mucoromycota)
Source: MycoKeys. 2024 Nov 20;110:287–317. doi: 10.3897/mycokeys.110.130260 (PMC11603104; doi:10.3897/mycokeys.110.130260)
Supplement: XML Treatment for Gongronella reniformis [file mycokeys.110.130260-treatment7.xml]

<!DOCTYPE tp:taxon-treatment
  PUBLIC "-//TaxonX//DTD Taxonomic Treatment Publishing DTD v0 20100105//EN" "tax-treatment-NSO.dtd">
<tp:taxon-treatment xmlns:tp="http://www.plazi.org/taxpub"><tp:treatment-meta><kwd-group><label>Taxon classification</label><kwd>
                <named-content content-type="kingdom">Fungi</named-content>
              </kwd><kwd>
                <named-content content-type="order">Mucorales</named-content>
              </kwd><kwd>
                <named-content content-type="family">Cunninghamellaceae</named-content>
              </kwd></kwd-group><mixed-citation publication-type="journal"><person-group><name><surname>Wang</surname><given-names>Yi-Xin</given-names></name><name><surname>Zhao</surname><given-names>Heng</given-names></name><name><surname>Jiang</surname><given-names>Yang</given-names></name><name><surname>Liu</surname><given-names>Xin-Ye</given-names></name><name><surname>Tao</surname><given-names>Meng-Fei</given-names></name><name><surname>Liu</surname><given-names>Xiao-Yong</given-names></name></person-group><article-title>﻿Unveiling species diversity within early-diverging fungi from China III: Six new species and a new record of <italic><tp:taxon-name><tp:taxon-name-part taxon-name-part-type="genus" reg="Gongronella">Gongronella</tp:taxon-name-part></tp:taxon-name></italic> (<tp:taxon-name><tp:taxon-name-part taxon-name-part-type="family">Cunninghamellaceae</tp:taxon-name-part></tp:taxon-name>, <tp:taxon-name><tp:taxon-name-part taxon-name-part-type="division">Mucoromycota</tp:taxon-name-part></tp:taxon-name>)</article-title><source>MycoKeys</source><day>20</day><month>11</month><year>2024</year><volume>110</volume><fpage>287</fpage><lpage>317</lpage><pub-id pub-id-type="doi">10.3897/mycokeys.110.130260</pub-id></mixed-citation></tp:treatment-meta><tp:nomenclature><label>﻿</label><tp:taxon-name>
              <object-id xmlns:xlink="http://www.w3.org/1999/xlink" content-type="arpha" xlink:type="simple">02DD5FD9-57CE-5086-9663-46C81352A6F0</object-id>
              <tp:taxon-name-part taxon-name-part-type="genus" reg="Gongronella">Gongronella</tp:taxon-name-part>
              <tp:taxon-name-part taxon-name-part-type="species" reg="reniformis">reniformis</tp:taxon-name-part>
              <object-id xmlns:xlink="http://www.w3.org/1999/xlink" xlink:type="simple">Fungal Names: FN 571630</object-id>
            </tp:taxon-name><tp:taxon-authority>Yi Xin Wang, H. Zhao &amp; X.Y. Liu</tp:taxon-authority><tp:taxon-status xmlns:xlink="http://www.w3.org/1999/xlink" xlink:type="simple">sp. nov.</tp:taxon-status><xref ref-type="fig" rid="F8">Fig. 8</xref></tp:nomenclature><tp:treatment-sec sec-type="etymology" id="SECID0EVBDI"><title>Etymology.</title><p>The epithet “<italic>reniformis</italic> “ (Latin) refers to the reniform sporangiospores.</p></tp:treatment-sec><tp:treatment-sec sec-type="material" id="SECID0EFCDI"><title>Type.</title><p>China • Hainan Province, Changjiang Li Autonomous County, Qicha Town (<named-content xmlns:xlink="http://www.w3.org/1999/xlink" content-type="dwc:verbatimCoordinates" xlink:type="simple"><named-content content-type="geo-json" specific-use="{&#34;type&#34;:&#34;Point&#34;,&#34;coordinates&#34;:[109.150000,19.117500]}" id="NCID0EOCDI" xlink:type="simple">19.11750°N, 109.15000°E</named-content></named-content>), from soil sample, 11 April 2023, Yi-Xin Wang (holotype <abbrev xmlns:xlink="http://www.w3.org/1999/xlink" xlink:title="Herbarium Mycologicum Academiae Sinicae, Beijing, China" id="ABBRID0ETCDI" xlink:type="simple">HMAS</abbrev> 352727, ex-holotype strain <named-content xmlns:xlink="http://www.w3.org/1999/xlink" content-type="dwc:institutional_code" xlink:title="China General Microbiological Culture Collection Center, Beijing, China" xlink:href="http://grbio.org/institution/china-general-microbiological-culture-collection-center-chinese-academy-sciences" xlink:type="simple">CGMCC</named-content> 3.27030).</p></tp:treatment-sec><tp:treatment-sec sec-type="description" id="SECID0E2CDI"><title>Description.</title><p>Colonies on <abbrev xmlns:xlink="http://www.w3.org/1999/xlink" xlink:title="Potato Dextrose Agar" id="ABBRID0EBDDI" xlink:type="simple">PDA</abbrev> in darkness at 25 °C growing slowly, reaching 39.4–41.8 mm in diameter in seven days, white, regular at edge and cottony in the centre, on reverse milky white. Rhizoids hyaline, branched, irregular, sometimes with giant cells in the terminal. Stolons absent. Sporangiophores on aerial mycelia, erect or slightly curved, unbranched or slightly branched (1–3 times), 3.4–157.9 × 0.8–3.4 μm, hyaline, smooth, mostly aseptate, partially no more than two-septate. Sterile (aborted) sporangia predominantly on the top of short lateral branches of sporangiophores, gourd-shaped, 15.0–19.9 × 3.1–10.9 μm. Fertile sporangia hyaline or light yellow, spherical, 7.9–26.0 μm in diameter, smooth and deliquescent-walled, leaving a collar after releasing sporangiospores. Columellae mostly elliptic, 1.7–4.6 × 1.4–5.2 μm, sometimes sub-hemispherical, 1.4–2.6 × 3.3–4.9 μm, hyaline, smooth. Collars distinct, 2.1–4.3 μm. Apophyses hyaline, smooth, variously shaped, pear-shaped, 3.3–8.5 × 3.0–7.3 μm, ellipsoidal, 4.6–10.1 × 2.9–7.8 μm. Sporangiospores not uniform, hyaline, smooth, mostly reniform, 2.8–3.5 × 1.8–2.3 μm, occasionally ovoid, 3.1–3.4 × 1.7–2.0 μm. Chlamydospores, mostly ellipsoidal, 7.3–12.5 × 6.1–11.2 μm, sometimes irregular. Giant cells intercalary, globose, 3.5–10.0 μm in diameter. Zygospores not found.</p><fig id="F8" position="float" orientation="portrait"><object-id xmlns:xlink="http://www.w3.org/1999/xlink" content-type="doi" xlink:type="simple">10.3897/mycokeys.110.130260.figure8</object-id><object-id xmlns:xlink="http://www.w3.org/1999/xlink" content-type="arpha" xlink:type="simple">1780438E-0A96-5457-9FAB-07C5648430C0</object-id><label>Figure 8.</label><caption><p><italic><tp:taxon-name><tp:taxon-name-part taxon-name-part-type="genus" reg="Gongronella">Gongronella</tp:taxon-name-part><tp:taxon-name-part taxon-name-part-type="species" reg="reniformis">reniformis</tp:taxon-name-part></tp:taxon-name></italic> ex-holotype <named-content xmlns:xlink="http://www.w3.org/1999/xlink" content-type="dwc:institutional_code" xlink:title="China General Microbiological Culture Collection Center, Beijing, China" xlink:href="http://grbio.org/institution/china-general-microbiological-culture-collection-center-chinese-academy-sciences" xlink:type="simple">CGMCC</named-content> 3.27030 <bold>a</bold>, <bold>b</bold> colonies on <abbrev xmlns:xlink="http://www.w3.org/1999/xlink" xlink:title="Potato Dextrose Agar" id="ABBRID0EAEDI" xlink:type="simple">PDA</abbrev> (<bold>a</bold> obverse <bold>b</bold> reverse) <bold>c</bold> an unbranched sporangiophore with a fertile sporangium <bold>d</bold> an unbranched sporangiophore with an immature sporangium <bold>e</bold>, <bold>f</bold> columellae, collars and apophyses <bold>g</bold> branched sporangiophores with shedding sporangia, columellae, collars, apophyses and septa <bold>h</bold> branched sporangiophores with fertile sporangia and sterile (aborted) sporangia <bold>i</bold> giant cells <bold>j</bold> chlamydospore <bold>k</bold> rhizoids <bold>l</bold> sporangiospores. Scale bars: 10 μm (<bold>c–l</bold>).</p></caption><graphic xmlns:xlink="http://www.w3.org/1999/xlink" xlink:href="mycokeys-110-287-g008.jpg" position="float" orientation="portrait" xlink:type="simple" id="oo_1178971.jpg"><uri content-type="original_file" xlink:type="simple">https://binary.pensoft.net/fig/1178971</uri></graphic></fig></tp:treatment-sec><tp:treatment-sec sec-type="Additional specimen examined" id="SECID0EDFDI"><title>Additional specimen examined.</title><p>China • Hainan Province, Changjiang Li Autonomous County, Qicha Town (<named-content xmlns:xlink="http://www.w3.org/1999/xlink" content-type="dwc:verbatimCoordinates" xlink:type="simple"><named-content content-type="geo-json" specific-use="{&#34;type&#34;:&#34;Point&#34;,&#34;coordinates&#34;:[109.150000,19.117500]}" id="NCID0EMFDI" xlink:type="simple">19.11750°N, 109.15000°E</named-content></named-content>), from soil sample, 11 April 2023, Yi-Xin Wang (living culture <named-content xmlns:xlink="http://www.w3.org/1999/xlink" content-type="dwc:institutional_code" xlink:title="Shandong Agricultural University Culture Collection, Taian, China" xlink:href="http://grbio.org/institution/shandong-agricultural-university" xlink:type="simple">SAUCC</named-content> 4142-5).</p></tp:treatment-sec><tp:treatment-sec sec-type="GenBank accession numbers" id="SECID0EVFDI"><title>GenBank accession numbers.</title><p><named-content xmlns:xlink="http://www.w3.org/1999/xlink" content-type="dwc:institutional_code" xlink:title="China General Microbiological Culture Collection Center, Beijing, China" xlink:href="http://grbio.org/institution/china-general-microbiological-culture-collection-center-chinese-academy-sciences" xlink:type="simple">CGMCC</named-content> 3.27030 (ITS, <ext-link xmlns:xlink="http://www.w3.org/1999/xlink" ext-link-type="gen" xlink:href="PP195851" xlink:type="simple">PP195851</ext-link>; LSU, <ext-link xmlns:xlink="http://www.w3.org/1999/xlink" ext-link-type="gen" xlink:href="PP195952" xlink:type="simple">PP195952</ext-link>; TEF, <ext-link xmlns:xlink="http://www.w3.org/1999/xlink" ext-link-type="gen" xlink:href="PP850095" xlink:type="simple">PP850095</ext-link>; ACT, <ext-link xmlns:xlink="http://www.w3.org/1999/xlink" ext-link-type="gen" xlink:href="PP933943" xlink:type="simple">PP933943</ext-link>; RPB1, <ext-link xmlns:xlink="http://www.w3.org/1999/xlink" ext-link-type="gen" xlink:href="PP84875" xlink:type="simple">PP84875</ext-link>), <named-content xmlns:xlink="http://www.w3.org/1999/xlink" content-type="dwc:institutional_code" xlink:title="Shandong Agricultural University Culture Collection, Taian, China" xlink:href="http://grbio.org/institution/shandong-agricultural-university" xlink:type="simple">SAUCC</named-content> 4142-5 (ITS, <ext-link xmlns:xlink="http://www.w3.org/1999/xlink" ext-link-type="gen" xlink:href="PP195852" xlink:type="simple">PP195852</ext-link>; LSU, <ext-link xmlns:xlink="http://www.w3.org/1999/xlink" ext-link-type="gen" xlink:href="PP195953" xlink:type="simple">PP195953</ext-link>; TEF, <ext-link xmlns:xlink="http://www.w3.org/1999/xlink" ext-link-type="gen" xlink:href="PP850096" xlink:type="simple">PP850096</ext-link>; ACT, <ext-link xmlns:xlink="http://www.w3.org/1999/xlink" ext-link-type="gen" xlink:href="PP933944" xlink:type="simple">PP933944</ext-link>; RPB1, <ext-link xmlns:xlink="http://www.w3.org/1999/xlink" ext-link-type="gen" xlink:href="PP842876" xlink:type="simple">PP842876</ext-link>).</p></tp:treatment-sec><tp:treatment-sec sec-type="notes" id="SECID0EVHDI"><title>Notes.</title><p>Based on phylogenetic analyses of ITS+LSU+TEF+ACT+RPB1 sequences, the two isolates of the new species <italic><tp:taxon-name><tp:taxon-name-part taxon-name-part-type="genus" reg="Gongronella">Gongronella</tp:taxon-name-part><tp:taxon-name-part taxon-name-part-type="species" reg="reniformis">reniformis</tp:taxon-name-part></tp:taxon-name></italic> form an independent clade with full support (MLBV = 100, BIPP = 1; Fig. <xref ref-type="fig" rid="F1">1</xref>), which is close to <italic><tp:taxon-name><tp:taxon-name-part taxon-name-part-type="genus" reg="Gongronella">G.</tp:taxon-name-part><tp:taxon-name-part taxon-name-part-type="species" reg="pamphilae">pamphilae</tp:taxon-name-part></tp:taxon-name></italic> and <italic><tp:taxon-name><tp:taxon-name-part taxon-name-part-type="genus" reg="Gongronella">G.</tp:taxon-name-part><tp:taxon-name-part taxon-name-part-type="species" reg="brasiliensis">brasiliensis</tp:taxon-name-part></tp:taxon-name></italic> with a high support (MLBV = 89, BIPP = 1; Fig. <xref ref-type="fig" rid="F1">1</xref>). Comparing ITS sequences showed that <italic><tp:taxon-name><tp:taxon-name-part taxon-name-part-type="genus" reg="Gongronella">G.</tp:taxon-name-part><tp:taxon-name-part taxon-name-part-type="species" reg="reniformis">reniformis</tp:taxon-name-part></tp:taxon-name></italic> is relatively closely related to <italic><tp:taxon-name><tp:taxon-name-part taxon-name-part-type="genus" reg="Gongronella">G.</tp:taxon-name-part><tp:taxon-name-part taxon-name-part-type="species" reg="pamphilae">pamphilae</tp:taxon-name-part></tp:taxon-name></italic> (44 bp of dissimilarity) and <italic><tp:taxon-name><tp:taxon-name-part taxon-name-part-type="genus" reg="Gongronella">G.</tp:taxon-name-part><tp:taxon-name-part taxon-name-part-type="species" reg="brasiliensis">brasiliensis</tp:taxon-name-part></tp:taxon-name></italic> (40 bp of dissimilarity). There were no morphological descriptions of <italic><tp:taxon-name><tp:taxon-name-part taxon-name-part-type="genus" reg="Gongronella">G.</tp:taxon-name-part><tp:taxon-name-part taxon-name-part-type="species" reg="pamphilae">pamphilae</tp:taxon-name-part></tp:taxon-name></italic> in its protologue, so the morphological comparison was made between <italic><tp:taxon-name><tp:taxon-name-part taxon-name-part-type="genus" reg="Gongronella">G.</tp:taxon-name-part><tp:taxon-name-part taxon-name-part-type="species" reg="reniformis">reniformis</tp:taxon-name-part></tp:taxon-name></italic> and the <italic><tp:taxon-name><tp:taxon-name-part taxon-name-part-type="genus" reg="Gongronella">G.</tp:taxon-name-part><tp:taxon-name-part taxon-name-part-type="species" reg="pamphilae">pamphilae</tp:taxon-name-part></tp:taxon-name></italic> strains identified in this study. This new species differs morphologically from <italic><tp:taxon-name><tp:taxon-name-part taxon-name-part-type="genus" reg="Gongronella">G.</tp:taxon-name-part><tp:taxon-name-part taxon-name-part-type="species" reg="pamphilae">pamphilae</tp:taxon-name-part></tp:taxon-name></italic> in sporangium, columellae, apophysis, sporangiospore. The sporangium of <italic><tp:taxon-name><tp:taxon-name-part taxon-name-part-type="genus" reg="Gongronella">G.</tp:taxon-name-part><tp:taxon-name-part taxon-name-part-type="species" reg="reniformis">reniformis</tp:taxon-name-part></tp:taxon-name></italic> is smaller than that of <italic><tp:taxon-name><tp:taxon-name-part taxon-name-part-type="genus" reg="Gongronella">G.</tp:taxon-name-part><tp:taxon-name-part taxon-name-part-type="species" reg="pamphilae">pamphilae</tp:taxon-name-part></tp:taxon-name></italic> (7.9–26.0 μm vs. 13.8–30.8 μm). <italic><tp:taxon-name><tp:taxon-name-part taxon-name-part-type="genus" reg="Gongronella">G.</tp:taxon-name-part><tp:taxon-name-part taxon-name-part-type="species" reg="reniformis">reniformis</tp:taxon-name-part></tp:taxon-name></italic> and <italic><tp:taxon-name><tp:taxon-name-part taxon-name-part-type="genus" reg="Gongronella">G.</tp:taxon-name-part><tp:taxon-name-part taxon-name-part-type="species" reg="pamphilae">pamphilae</tp:taxon-name-part></tp:taxon-name></italic> are different from each other mainly in shape and size of columellae, the former being mostly elliptic, 1.7–4.6 × 1.4–5.2 μm, sometimes sub-hemispherical, 1.4–2.6 × 3.3–4.9 μm and the latter being mostly hemispherical, 1.8–4.7 × 2.0–7.7 μm, sometimes arc-shaped, 0.5–1.6 × 3.3–4.6 μm. The <italic><tp:taxon-name><tp:taxon-name-part taxon-name-part-type="genus" reg="Gongronella">G.</tp:taxon-name-part><tp:taxon-name-part taxon-name-part-type="species" reg="reniformis">reniformis</tp:taxon-name-part></tp:taxon-name></italic> and <italic><tp:taxon-name><tp:taxon-name-part taxon-name-part-type="genus" reg="Gongronella">G.</tp:taxon-name-part><tp:taxon-name-part taxon-name-part-type="species" reg="pamphilae">pamphilae</tp:taxon-name-part></tp:taxon-name></italic> are different from each other in dominant shape and size of apophyses, the former being pear-shaped, 3.3–8.5 × 3.0–7.3 μm and ellipsoidal, 4.6–10.1 × 2.9–7.8 μm, the latter being spherical, 5.7–8.1 × 5.6–9.0 μm and ellipsoidal, 4.8–6.9 × 4.8–6.1 μm. The sporangiospores of <italic><tp:taxon-name><tp:taxon-name-part taxon-name-part-type="genus" reg="Gongronella">G.</tp:taxon-name-part><tp:taxon-name-part taxon-name-part-type="species" reg="reniformis">reniformis</tp:taxon-name-part></tp:taxon-name></italic> are smaller than those of <italic><tp:taxon-name><tp:taxon-name-part taxon-name-part-type="genus" reg="Gongronella">G.</tp:taxon-name-part><tp:taxon-name-part taxon-name-part-type="species" reg="pamphilae">pamphilae</tp:taxon-name-part></tp:taxon-name></italic> (reniform, 2.8–3.5 × 1.8–2.3 μm vs. 3.0–5.5 × 1.8–3.4 μm, ovoid, 3.1–3.4 × 1.7–2.0 μm vs. 2.5–5.6 × 1.8–3.7 μm). This new species differs morphologically from <italic><tp:taxon-name><tp:taxon-name-part taxon-name-part-type="genus" reg="Gongronella">G.</tp:taxon-name-part><tp:taxon-name-part taxon-name-part-type="species" reg="brasiliensis">brasiliensis</tp:taxon-name-part></tp:taxon-name></italic> in sporangiophore, columellae and giant cells (<xref ref-type="bibr" rid="B31">Tibpromma et al. 2017</xref>). In sporangiophores, the <italic><tp:taxon-name><tp:taxon-name-part taxon-name-part-type="genus" reg="Gongronella">G.</tp:taxon-name-part><tp:taxon-name-part taxon-name-part-type="species" reg="renformis">renformis</tp:taxon-name-part></tp:taxon-name></italic> differs from the <italic><tp:taxon-name><tp:taxon-name-part taxon-name-part-type="genus" reg="Gongronella">G.</tp:taxon-name-part><tp:taxon-name-part taxon-name-part-type="species" reg="brasiliensis">brasiliensis</tp:taxon-name-part></tp:taxon-name></italic> in size, 3.4–157.9 × 0.8–3.4 μm vs. 26.5–320.0 × 2.5–5.0 μm. As for columellae, the <italic><tp:taxon-name><tp:taxon-name-part taxon-name-part-type="genus" reg="Gongronella">G.</tp:taxon-name-part><tp:taxon-name-part taxon-name-part-type="species" reg="renformis">renformis</tp:taxon-name-part></tp:taxon-name></italic> and <italic><tp:taxon-name><tp:taxon-name-part taxon-name-part-type="genus" reg="Gongronella">G.</tp:taxon-name-part><tp:taxon-name-part taxon-name-part-type="species" reg="brasiliensis">brasiliensis</tp:taxon-name-part></tp:taxon-name></italic> are different in shape. The former mostly elliptic, sometimes sub-hemispherical. The latter globose, subglobose and conical-cylindrical. The <italic><tp:taxon-name><tp:taxon-name-part taxon-name-part-type="genus" reg="Gongronella">G.</tp:taxon-name-part><tp:taxon-name-part taxon-name-part-type="species" reg="renformis">renformis</tp:taxon-name-part></tp:taxon-name></italic> is evidently smaller than <italic><tp:taxon-name><tp:taxon-name-part taxon-name-part-type="genus" reg="Gongronella">G.</tp:taxon-name-part><tp:taxon-name-part taxon-name-part-type="species" reg="brasiliensis">brasiliensis</tp:taxon-name-part></tp:taxon-name></italic> in giant cells, 3.5–10.0 μm vs. up to 48 μm. Combining morphological and molecular phylogenetic analyses, we classified the two isolates as a new species <italic><tp:taxon-name><tp:taxon-name-part taxon-name-part-type="genus" reg="Gongronella">G.</tp:taxon-name-part><tp:taxon-name-part taxon-name-part-type="species" reg="reniformis">reniformis</tp:taxon-name-part></tp:taxon-name></italic>.</p></tp:treatment-sec><tp:treatment-sec><!--Section generated to contain objects referenced in tp:taxon-treatment.--><fig id="F1" position="float" orientation="portrait"><object-id xmlns:xlink="http://www.w3.org/1999/xlink" content-type="doi" xlink:type="simple">10.3897/mycokeys.110.130260.figure1</object-id><object-id xmlns:xlink="http://www.w3.org/1999/xlink" content-type="arpha" xlink:type="simple">59673A9A-FDB7-5425-8D6E-0DC4BFE3BDB4</object-id><label>Figure 1.</label><caption><p>A Maximum Likelihood (<abbrev xmlns:xlink="http://www.w3.org/1999/xlink" xlink:title="Maximum Likelihood" id="ABBRID0EISAI" xlink:type="simple">ML</abbrev>) phylogenetic consensus tree inferred from DNA sequences of ITS, LSU, TEF, ACT and RPB1, showing relationships amongst species of <italic><tp:taxon-name><tp:taxon-name-part taxon-name-part-type="genus" reg="Gongronella">Gongronella</tp:taxon-name-part></tp:taxon-name></italic> with <italic><tp:taxon-name><tp:taxon-name-part taxon-name-part-type="genus" reg="Cunninghamella">Cunninghamella</tp:taxon-name-part><tp:taxon-name-part taxon-name-part-type="species" reg="echinulata">echinulata</tp:taxon-name-part></tp:taxon-name></italic> CBS 156.28 as outgroup. The Maximum Likelihood bootstrap value (MLBV) and Bayesian Inference posterior probability (BIPP) are successively shown at the nodes and separated by a slash “/”. Strains marked with a star “*” are ex-types or ex-holotypes. The strains isolated and sequenced in this study are shown in red. Branches shortened to fit the page are represented by double slashes “//” and folds “×”. The scale in the bottom centre indicates 0.2 substitutions per site.</p></caption><graphic xmlns:xlink="http://www.w3.org/1999/xlink" xlink:href="mycokeys-110-287-g001.jpg" position="float" orientation="portrait" xlink:type="simple" id="oo_1178973.jpg"><uri content-type="original_file" xlink:type="simple">https://binary.pensoft.net/fig/1178973</uri></graphic></fig></tp:treatment-sec><ref-list><ref id="B31"><mixed-citation xmlns:xlink="http://www.w3.org/1999/xlink" xlink:type="simple"><person-group><name name-style="western"><surname>Tibpromma</surname><given-names>S</given-names></name><name name-style="western"><surname>Hyde</surname><given-names>KD</given-names></name><name name-style="western"><surname>Jeewon</surname><given-names>R</given-names></name><name name-style="western"><surname>Maharachchikumbura</surname><given-names>SSN</given-names></name><name name-style="western"><surname>Liu</surname><given-names>J</given-names></name><name name-style="western"><surname>Bhat</surname><given-names>DJ</given-names></name><name name-style="western"><surname>Jones</surname><given-names>EBG</given-names></name><name name-style="western"><surname>McKenzie</surname><given-names>EHC</given-names></name><name name-style="western"><surname>Camporesi</surname><given-names>E</given-names></name><name name-style="western"><surname>Bulgakov</surname><given-names>TS</given-names></name><name name-style="western"><surname>Doilom</surname><given-names>M</given-names></name><name name-style="western"><surname>de Azevedo Santiago</surname><given-names>ALCM</given-names></name><name name-style="western"><surname>Das</surname><given-names>K</given-names></name><name name-style="western"><surname>Manimohan</surname><given-names>P</given-names></name><name name-style="western"><surname>Gibertoni</surname><given-names>TB</given-names></name><name name-style="western"><surname>Lim</surname><given-names>YW</given-names></name><name name-style="western"><surname>Ekanayaka</surname><given-names>AH</given-names></name><name name-style="western"><surname>Thongbai</surname><given-names>B</given-names></name><name name-style="western"><surname>Lee</surname><given-names>HB</given-names></name><name name-style="western"><surname>Yang</surname><given-names>J-B</given-names></name><name name-style="western"><surname>Kirk</surname><given-names>PM</given-names></name><name name-style="western"><surname>Sysouphanthong</surname><given-names>P</given-names></name><name name-style="western"><surname>Singh</surname><given-names>SK</given-names></name><name name-style="western"><surname>Boonmee</surname><given-names>S</given-names></name><name name-style="western"><surname>Dong</surname><given-names>W</given-names></name><name name-style="western"><surname>Raj</surname><given-names>KNA</given-names></name><name name-style="western"><surname>Latha</surname><given-names>KPD</given-names></name><name name-style="western"><surname>Phookamsak</surname><given-names>R</given-names></name><name name-style="western"><surname>Phukhamsakda</surname><given-names>C</given-names></name><name name-style="western"><surname>Konta</surname><given-names>S</given-names></name><name name-style="western"><surname>Jayasiri</surname><given-names>SC</given-names></name><name name-style="western"><surname>Norphanphoun</surname><given-names>C</given-names></name><name name-style="western"><surname>Tennakoon</surname><given-names>DS</given-names></name><name name-style="western"><surname>Li</surname><given-names>J</given-names></name><name name-style="western"><surname>Dayarathne</surname><given-names>MC</given-names></name><name name-style="western"><surname>Perera</surname><given-names>RH</given-names></name><name name-style="western"><surname>Xiao</surname><given-names>Y</given-names></name><name name-style="western"><surname>Wanasinghe</surname><given-names>DN</given-names></name><name name-style="western"><surname>Senanayake</surname><given-names>IC</given-names></name><name name-style="western"><surname>Goonasekara</surname><given-names>ID</given-names></name><name name-style="western"><surname>de Silva</surname><given-names>NI</given-names></name><name name-style="western"><surname>Mapook</surname><given-names>A</given-names></name><name name-style="western"><surname>Jayawardena</surname><given-names>RS</given-names></name><name name-style="western"><surname>Dissanayake</surname><given-names>AJ</given-names></name><name name-style="western"><surname>Manawasinghe</surname><given-names>IS</given-names></name><name name-style="western"><surname>Chethana</surname><given-names>KWT</given-names></name><name name-style="western"><surname>Luo</surname><given-names>Z-L</given-names></name><name name-style="western"><surname>Hapuarachchi</surname><given-names>KK</given-names></name><name name-style="western"><surname>Baghela</surname><given-names>A</given-names></name><name name-style="western"><surname>Soares</surname><given-names>AM</given-names></name><name name-style="western"><surname>Vizzini</surname><given-names>A</given-names></name><name name-style="western"><surname>Meiras-Ottoni</surname><given-names>A</given-names></name><name name-style="western"><surname>Mešić</surname><given-names>A</given-names></name><name name-style="western"><surname>Dutta</surname><given-names>AK</given-names></name><name name-style="western"><surname>de Souza</surname><given-names>CAF</given-names></name><name name-style="western"><surname>Richter</surname><given-names>C</given-names></name><name name-style="western"><surname>Lin</surname><given-names>C-G</given-names></name><name name-style="western"><surname>Chakrabarty</surname><given-names>D</given-names></name><name name-style="western"><surname>Daranagama</surname><given-names>DA</given-names></name><name name-style="western"><surname>Lima</surname><given-names>DX</given-names></name><name name-style="western"><surname>Chakraborty</surname><given-names>D</given-names></name><name name-style="western"><surname>Ercole</surname><given-names>E</given-names></name><name name-style="western"><surname>Wu</surname><given-names>F</given-names></name><name name-style="western"><surname>Simonini</surname><given-names>G</given-names></name><name name-style="western"><surname>Vasquez</surname><given-names>G</given-names></name><name name-style="western"><surname>da Silva</surname><given-names>GA</given-names></name><name name-style="western"><surname>Plautz</surname><given-names>Jr HL</given-names></name><name name-style="western"><surname>Ariyawansa</surname><given-names>HA</given-names></name><name name-style="western"><surname>Lee</surname><given-names>H</given-names></name><name name-style="western"><surname>Kušan</surname><given-names>I</given-names></name><name name-style="western"><surname>Song</surname><given-names>J</given-names></name><name name-style="western"><surname>Sun</surname><given-names>J</given-names></name><name name-style="western"><surname>Karmakar</surname><given-names>J</given-names></name><name name-style="western"><surname>Hu</surname><given-names>K</given-names></name><name name-style="western"><surname>Semwal</surname><given-names>KC</given-names></name><name name-style="western"><surname>Thambugala</surname><given-names>KM</given-names></name><name name-style="western"><surname>Voigt</surname><given-names>K</given-names></name><name name-style="western"><surname>Acharya</surname><given-names>K</given-names></name><name name-style="western"><surname>Rajeshkumar</surname><given-names>KC</given-names></name><name name-style="western"><surname>Ryvarden</surname><given-names>L</given-names></name><name name-style="western"><surname>Jadan</surname><given-names>M</given-names></name><name name-style="western"><surname>Hosen</surname><given-names>MI</given-names></name><name name-style="western"><surname>Mikšík</surname><given-names>M</given-names></name><name name-style="western"><surname>Samarakoon</surname><given-names>MC</given-names></name><name name-style="western"><surname>Wijayawardene</surname><given-names>NN</given-names></name><name name-style="western"><surname>Kim</surname><given-names>NK</given-names></name><name name-style="western"><surname>Matočec</surname><given-names>N</given-names></name><name name-style="western"><surname>Singh</surname><given-names>PN</given-names></name><name name-style="western"><surname>Tian</surname><given-names>Q</given-names></name><name name-style="western"><surname>Bhatt</surname><given-names>RP</given-names></name><name name-style="western"><surname>de Oliveira</surname><given-names>RJV</given-names></name><name name-style="western"><surname>Tulloss</surname><given-names>RE</given-names></name><name name-style="western"><surname>Aamir</surname><given-names>S</given-names></name><name name-style="western"><surname>Kaewchai</surname><given-names>S</given-names></name><name name-style="western"><surname>Marathe</surname><given-names>SD</given-names></name><name name-style="western"><surname>Khan</surname><given-names>S</given-names></name><name name-style="western"><surname>Hongsanan</surname><given-names>S</given-names></name><name name-style="western"><surname>Adhikari</surname><given-names>S</given-names></name><name name-style="western"><surname>Mehmood</surname><given-names>T</given-names></name><name name-style="western"><surname>Bandyopadhyay</surname><given-names>TK</given-names></name><name name-style="western"><surname>Svetasheva</surname><given-names>TY</given-names></name><name name-style="western"><surname>Nguyen</surname><given-names>TTT</given-names></name><name name-style="western"><surname>Antonín</surname><given-names>V</given-names></name><name name-style="western"><surname>Li</surname><given-names>W-J</given-names></name><name name-style="western"><surname>Wang</surname><given-names>Y</given-names></name><name name-style="western"><surname>Indoliya</surname><given-names>Y</given-names></name><name name-style="western"><surname>Tkalčec</surname><given-names>Z</given-names></name><name name-style="western"><surname>Elgorban</surname><given-names>AM</given-names></name><name name-style="western"><surname>Bahkali</surname><given-names>AH</given-names></name><name name-style="western"><surname>Tang</surname><given-names>AMC</given-names></name><name name-style="western"><surname>Su</surname><given-names>H-Y</given-names></name><name name-style="western"><surname>Zhang</surname><given-names>H</given-names></name><name name-style="western"><surname>Promputtha</surname><given-names>I</given-names></name><name name-style="western"><surname>Luangsa-ard</surname><given-names>J</given-names></name><name name-style="western"><surname>Xu</surname><given-names>J</given-names></name><name name-style="western"><surname>Yan</surname><given-names>J</given-names></name><name name-style="western"><surname>Ji-Chuan</surname><given-names>K</given-names></name><name name-style="western"><surname>Stadler</surname><given-names>M</given-names></name><name name-style="western"><surname>Mortimer</surname><given-names>PE</given-names></name><name name-style="western"><surname>Chomnunti</surname><given-names>P</given-names></name><name name-style="western"><surname>Zhao</surname><given-names>Q</given-names></name><name name-style="western"><surname>Phillips</surname><given-names>AJL</given-names></name><name name-style="western"><surname>Nontachaiyapoom</surname><given-names>S</given-names></name><name name-style="western"><surname>Wen</surname><given-names>T-C</given-names></name><name name-style="western"><surname>Karunarathna</surname><given-names>SC</given-names></name></person-group> (<year>2017</year>) <article-title>Fungal diversity notes 491–602: Taxonomic and phylogenetic contributions to fungal taxa.</article-title><source>Fungal Diversity</source><volume>83</volume>(<issue>1</issue>): <fpage>1</fpage>–<lpage>261</lpage>. <ext-link xlink:href="10.1007/s13225-017-0378-0" ext-link-type="doi" xlink:type="simple">https://doi.org/10.1007/s13225-017-0378-0</ext-link></mixed-citation></ref></ref-list></tp:taxon-treatment>
