# Supplementary material for: ﻿Unveiling species diversity within early-diverging fungi from China III: Six new species and a new record of Gongronella (Cunninghamellaceae, Mucoromycota)
Source: MycoKeys. 2024 Nov 20;110:287–317. doi: 10.3897/mycokeys.110.130260 (PMC11603104; doi:10.3897/mycokeys.110.130260)
Supplement: Supplementary material 1 — The combined ITS+LSU+TEF+ACT+RPB1 sequence matrix used in this study [file mycokeys-110-287-s001.fas]

>Gongronella_abortosporangia_CGMCC_3.27028
TTATCAATGCAAAG-----CCCTCGAATCTCGTTTTTCGA--GGT--GTCTTTGA--T--CAATTT-TCTTCTTTTTCCTC------------CATTCGAGGGAA-TTGAA-GGAATCCACTGTGAT----------CTG-TCT-CGAGCCTTCTCT-------TTA-------TGAGA----A-AGCT--GCAACCCGG----TTTTTT--CTTT----GGAAA---CAAT----CGGGGGTGGGGCC----TCCAAG-------G-TCCTGCCA----TTCAGTATACTTTATGA-----------AATTCTTGAT------------TTTTTATTGAAACAATGAAAAAAACAACTTTCAACAATGGATCTCTCGGCTTACGCATCGATGAAGAACGCAGCGAATCGCGATATGTAATGTGATCTGCATTTAGTGAATCATCGAATCTTTGAACGCATCTTGCGCCCAAGGGTAATCCTTTGGGCACGCCTGTTTCAGTGTTATGTTCAACCCA-----AAATC-----T--------------------------CTTT-------------------------------------------------------------------------------------------------------------TTGGTGATGTAA------CGTTGGG--------------------------------CTTGCTAGTC-----TTT----TAGACTG----------------------------GTCTTGCCTGGAAT-GA-TGTCAATTCCAGTCGGACTCT--AATGATTTT--------------------CAGATCTGGCTTTGGTAATCT---ACCGAAGGTCGCTTTTGA-ATGA--TTTGGACCC--------------------GAATTTTCTGGGGTATTT-----GCA--TTTTTCAC--TTTTTAACCTGAAATCATCCCCTAGTAACGGCGAGTGAA-GAGGGAAAAGCTCAAGTTTGGAAGCT-TCGTGGCATAGCTACGACGCGTTGT-AAACTGAAGTTTTTAGGGTGACTGGGCGACCGAATAAATAAGTCCTTTGGAAAGGGGCAACATAGAGGGTGACATTCCCGTCTTTGGTTCGAGTCAGTTCAGTCG-CTGCCCTGGAAACGACGAGTCAGGTTGTTTGGGAATGCAGCCTAAAATGGGAGGTAAATCTCTCCTAAAGCTAAATACTGGCGTAAGACCGATAGCGAACAAGTACCGTGAGGGAAAGATGAAAAGGACTTTGAAAAGAGGGTCAAATAGTACGTGAAATTGTTGAAAGGGAACCGTATGAAAGTAGACTGGCCTGGAGATGATCAATGTGTGTTTCGGCACGCATGCACTCATTTCCGTGTGCCAGCCAGCGGCAGTTTCTGCTAAAGGAAGAAAATTAGGGGAATGTGGCTTCAACTTCGGTTGAAGTGTTATAGCTCCTAATAAAATACTTTGGCAGAGACTGAGGCTAGCAGTGGGT-TTTTGGG----AACTTTGCTCGCTTGTCGTTTACAAGGCTAG-TTTT---CTTCGGATG----CTCGTTTTTTAAATGGCAACTCGTGTGATGCTTCACCCTCCCGCTTAGGTCGCTGGCGTAATGCTTTTATATGACCCGTCTTGAAACACGGACCAAGGAGTCCACGTATAGAGCGAGTCGTT---GGGTGGCAAACCCAAAGGCGAAGTGAAAGCGATTGGGA---AGAAACCTTAAAAAGTGGCACTCCCGGGGGGATATGACGTTTTATACAGATTGACCTCA--CCCAAAGCTCTATGCATGGGACCCGAAAGA-TGGTG-AACTATACTTGAATAGGGTGAAGCCAGAGGAAACTCT-GGTGGAGGCTCGTAGCGATTCT-GACG-TGCAAATCGATC-GTCGAA--TTTGAGTATA-GGGGCGAAA----CGAGAAGTTCGAGAAGGAAGCTGCTGAACTCGGCAAGGGTTCCTTCAAGTACGCCTGGGTTTTGGACAAGCTCAAGGCTGAGCGTGAGCGTGGTATCACCATTGACATTGCTCTCTGGAAGTTCGAGACCCCCAAGTACCACGTCACCGTCATTGACGCCCCTGGCCATCGTGATTTCATCAAGAACATGATCACTGGTACGTTGCCCCTGAGGAGCACCCCGTTTTGTTGACCGAGGCCCCCCTCAACCCCAAGTCCAACCGTGAGAAGATGACCCAGATCATGTTTGAGACCTTCAATGCCCCTGCCTTCTATGTCGCCATCCAGGCCGTCTTGTCCCTGTATGCCTCTGGTCGTACCACCGGTATTGTCTTGGATTCTGGCGATGGTGTCACCCACACTGTCCCCATCTACGAGGGTTATGCTCTCCCCCACGCCATTTTGCGTCTCGACATGGCCGGTCGCGACTTGACCGACTACTTGATGCGCATTCTGTCCGAGCGTGGCCACGCCTTCACCACGACCGCCGAGCGTGAAATTGTCCGCGACATCAAGGAGAAGCTCTGCTATGTCGCCCTCGACTTTGAGCAAGAATTGGAGACTGCTCGCAACTCGTCTGCCCTCGAGAAGTCTTATGAGCTTCCTGATGGCCAAGTCATCACCATTGGCAACGAGCGCTTCCGCGCCCCCGAGGCCCTCTTCCAGCCCTCGTTCCTTGGCCTCGAGTCTGTCGGTATCCACGAGACCACCTACAACTCGATCATGAAGTGTGACGTGGACATCCGTAAGGACCTCTACTCGAACATTGTCATGTCGGGTGGTACTACCATGTACCCCGGTATCGCCGACCGCATGCAAAAGGAGATCACCGCCTTGGCTCCCAGCTCCATGAAGATCAAGATCGTCGCTCCCCCCGAGCGCAAGTACTCGGTCTGGATCGGTGGTTCCATCTTGGCCTCCCTCTCCACCTTCCAGCAGAGTGTCCTGGCCATTTTGCCCATATCGATCTTGCCAAGCCTGTCTACCACATTGGTAAAAAAAAAAACAAAAAAA---GGGGGAGGGAGGGAGAGGGGTGCAATT-GGC---------CACAAAACTGGCC-ATCTCAC---TTTTTTTT----------TTATAGGTTTCATGTCAAAAGTGAAAAAGATTCTGGAGTGCGTGTGTTTCCACTGCTCCAAGCTCAAAGTCGACGACGTAAG-TGGCCCA---TTGGGAAAGCCATAG------------------ATGGCGCTTAGGCCATTGAAGGGCGAGTTG---TATGCTTAATTTCTC-----------------TTTTTTTTTTTTCTCTTTTA---TGCTTAGTCTGATCCTCGTTTTGCGCGTGCGCGCAAGATCCGGGACCCCAAGGCGCGTATGCGTTCTGTTTGGGAGCTTGCCAAGGTCAAGATGGTGTGTGATGGCGGCTCGCGCGACGACAATGGGTTTGAGGAGACGGATGAGCAGCAGCGCAACCCGCACGGCGGCTGCGGCAACAAGCAGCCATTGATCCGCAAGGACGGGCTCAAGTTGTACGCTGTGTTCCGCGCGGGCGCCAACGACGACTCTGGCCACGAGGGCAAGACGCAATTGCCCGCACACAAGGTGTTGCAGATCCTCAAGAACATCAGCGATCAAGACATCCGCGACATGGGCCTGTCCGAGGAATTCGCGCGCCCCGAGTGGATGATTGTCACCATTCTGCCCGTGCCGCCCCCTCAGGTCCGCCCCAGCATTCAAATGGACGGCACCAGCCGTGGTGAAGACGATTTGACACACAAGCTGTCCGATGTTCTAAAGGCAAATGCCAATGTGCGCCGCTGCGAATCCGAGGGCGCACCTGTCCACGTTGTCCAGGAATTTGAACAGCTGTTGCAGGTAAAAAAAAAA------AAAAAATGAAAAA-------------------------------CAATGAAAA-ACGACAACATGCGGAACCATTGGGC--GCCC-------------ATCTCACCTATTTTTTTT---------------TTTTTTGCTAGTTCCACATTGCCACGTACATGGACAATGACATTGCCGG
>Gongronella_abortosporangia_SAUCC_4064_2
TTATCAATGCAAAG-----CCCTCGAATCTCGTTTTTCGA--GGT--GTCTTTGA--T--CAATTT-TCTTCTTTTTCCTC------------CATTCGAGGGAA-TTGAA-GGAATCCACTGTGAT----------CTG-TCT-CGAGCCTTCTCT-------TTA-------TGAGA----A-AGCT--GCAACCCGG----TTTTTT--CTTT----GGAAA---CAAT----CGGGGGTGGGGCC----TCCAAG-------G-TCCTGCCA----TTCAGTATACTTTATGA-----------AATTCTTGAT------------TTTTTATTGAAACAATGAAAAAAACAACTTTCAACAATGGATCTCTCGGCTTACGCATCGATGAAGAACGCAGCGAATCGCGATATGTAATGTGATCTGCATTTAGTGAATCATCGAATCTTTGAACGCATCTTGCGCCCAAGGGTAATCCTTTGGGCACGCCTGTTTCAGTGTTATGTTCAACCCA-----AAATC-----T--------------------------CTTT-------------------------------------------------------------------------------------------------------------TTGGTGATGTAA------CGTTGGG--------------------------------CTTGCTAGTC-----TTT----TAGACTG----------------------------GTCTTGCCTGGAAT-GA-TGTCAATTCCAGTCGGACTCT--AATGATTTT--------------------CAGATCTGGCTTTGGTAATCT---ACCGAAGGTCGCTTTTGA-ATGA--TTTGGACCC--------------------GAATTTTCTGGGGTATTT-----GCA--TTTTTCAC--TTTTTAACCTGAAATCATCCCCTAGTAACGGCGAGTGAA-GAGGGAAAAGCTCAAGTTTGGAAGCT-TCGTGGCATAGCTACGACGCGTTGT-AAACTGAAGTTTTTAGGGTGACTGGGCGACCGAATAAATAAGTCCTTTGGAAAGGGGCAACATAGAGGGTGACATTCCCGTCTTTGGTTCGAGTCAGTTCAGTCG-CTGCCCTGGAAACGACGAGTCAGGTTGTTTGGGAATGCAGCCTAAAATGGGAGGTAAATCTCTCCTAAAGCTAAATACTGGCGTAAGACCGATAGCGAACAAGTACCGTGAGGGAAAGATGAAAAGGACTTTGAAAAGAGGGTCAAATAGTACGTGAAATTGTTGAAAGGGAACCGTATGAAAGTAGACTGGCCTGGAGATGATCAATGTGTGTTTCGGCACGCATGCACTCATTTCCGTGTGCCAGCCAGCGGCAGTTTCTGCTAAAGGAAGAAAATTAGGGGAATGTGGCTTCAACTTCGGTTGAAGTGTTATAGCTCCTAATAAAATACTTTGGCAGAGACTGAGGCTAGCAGTGGGT-TTTTGGG----AACTTTGCTCGCTTGTCGTTTACAAGGCTAG-TTTT---CTTCGGATG----CTCGTTTTTTAAATGGCAACTCGTGTGATGCTTCACCCTCCCGCTTAGGTCGCTGGCGTAATGCTTTTATATGACCCGTCTTGAAACACGGACCAAGGAGTCCACGTATAGAGCGAGTCGTT---GGGTGGCAAACCCAAAGGCGAAGTGAAAGCGATTGGGA---AGAAACCTTAAAAAGTGGCACTCCCGGGGGGATATGACGTTTTATACAGATTGACCTCA--CCCAAAGCTCTATGCATGGGACCCGAAAGA-TGGTG-AACTATACTTGAATAGGGTGAAGCCAGAGGAAACTCT-GGTGGAGGCTCGTAGCGATTCT-GACG-TGCAAATCGATC-GTCGAA--TTTGAGTATA-GGGGCGAAA----CGAGAAGTTCGAGAAGGAAGCTGCTGAACTCGGCAAGGGTTCCTTCAAGTACGCCTGGGTTTTGGACAAGCTCAAGGCTGAGCGTGAGCGTGGTATCACCATTGACATTGCTCTCTGGAAGTTCGAGACCCCCAAGTACCACGTCACCGTCATTGACGCCCCTGGCCATCGTGATTTCATCAAGAACATGATCACTGGTACGTTGCCCCTGAGGAGCACCCCGTTTTGTTGACCGAGGCCCCCCTCAACCCCAAGTCCAACCGTGAGAAGATGACCCAGATCATGTTTGAGACCTTCAATGCCCCTGCCTTCTATGTCGCCATCCAGGCCGTCTTGTCCCTGTATGCCTCTGGTCGTACCACCGGTATTGTCTTGGATTCTGGCGATGGTGTCACCCACACTGTCCCCATCTACGAGGGTTATGCTCTCCCCCACGCCATTTTGCGTCTCGACATGGCCGGTCGCGACTTGACCGACTACTTGATGCGCATTCTGTCCGAGCGTGGCCACGCCTTCACCACGACCGCCGAGCGTGAAATTGTCCGCGACATCAAGGAGAAGCTCTGCTATGTCGCCCTCGACTTTGAGCAAGAATTGGAGACTGCTCGCAACTCGTCTGCCCTCGAGAAGTCTTATGAGCTTCCTGATGGCCAAGTCATCACCATTGGCAACGAGCGCTTCCGCGCCCCCGAGGCCCTCTTCCAGCCCTCGTTCCTTGGCCTCGAGTCTGTCGGTATCCACGAGACCACCTACAACTCGATCATGAAGTGTGACGTGGACATCCGTAAGGACCTCTACTCGAACATTGTCATGTCGGGTGGTACTACCATGTACCCCGGTATCGCCGACCGCATGCAAAAGGAGATCACCGCCTTGGCTCCCAGCTCCATGAAGATCAAGATCGTCGCTCCCCCCGAGCGCAAGTACTCGGTCTGGATCGGTGGTTCCATCTTGGCCTCCCTCTCCACCTTCCAGCAGAGTGTCCTGGCCATTTTGCCCATATCGATCTTGCCAAGCCTGTCTACCACATTGGTAAAAAAAAAAACAAAAAAA---GGGGGAGGGAGGGAGAGGGGTGCAATT-GGC---------CACAAAACTGGCC-ATCTCAC---TTTTTTTT----------TTATAGGTTTCATGTCAAAAGTGAAAAAGATTCTGGAGTGCGTGTGTTTCCACTGCTCCAAGCTCAAAGTCGACGACGTAAG-TGGCCCA---TTGGGAAAGCCATAG------------------ATGGCGCTTAGGCCATTGAAGGGCGAGTTG---TATGCTTAATTTCTC-----------------TTTTTTTTTTTTCTCTTTTA---TGCTTAGTCTGATCCTCGTTTTGCGCGTGCGCGCAAGATCCGGGACCCCAAGGCGCGTATGCGTTCTGTTTGGGAGCTTGCCAAGGTCAAGATGGTGTGTGATGGCGGCTCGCGCGACGACAATGGGTTTGAGGAGACGGATGAGCAGCAGCGCAACCCGCACGGCGGCTGCGGCAACAAGCAGCCATTGATCCGCAAGGACGGGCTCAAGTTGTACGCTGTGTTCCGCGCGGGCGCCAACGACGACTCTGGCCACGAGGGCAAGACGCAATTGCCCGCACACAAGGTGTTGCAGATCCTCAAGAACATCAGCGATCAAGACATCCGCGACATGGGCCTGTCCGAGGAATTCGCGCGCCCCGAGTGGATGATTGTCACCATTCTGCCCGTGCCGCCCCCTCAGGTCCGCCCCAGCATTCAAATGGACGGCACCAGCCGTGGTGAAGACGATTTGACACACAAGCTGTCCGATGTTCTAAAGGCAAATGCCAATGTGCGCCGCTGCGAATCCGAGGGCGCACCTGTCCACGTTGTCCAGGAATTTGAACAGCTGTTGCAGGTAAAAAAAAAA------AAAAAATGAAAAA-------------------------------CAATGAAAA-ACGACAACATGCGGAACCATTGGGC--GCCC-------------ATCTCACCTATTTTTTTT---------------TTTTTTGCTAGTTCCACATTGCCACGTACATGGACAATGACATTGCCGG
>Gongronella_apophysata_CGMCC_3_27031__
TTATCAATGCAAAG-----TCTCTC--------CTTTTGG--AGT--TTCTTTGA--T-ACAATTTCTCTTCTTTTCCTTT------------------TAGGAA-TTGAA-GGAATCCACTGTGAT----------CTGTTTT-CGAGCTTTTTCTCAAT---TTT-------TGAGA--TTA-AGCT--ACAACCCGT----TTTTTT--CTTT----GGAAA---CAAA----CGGGTGTGGGGCC---TTTTTAG-------G-ACTCGCAA----TTCAATATACTTTATGA-----------AATTCTTGATTGAT--------TTTTAATTGAAAC----AAAAAAACAACTTTCAACAATGGATCTCTCGGCTTACGCATCGATGAAGAACGCAGCGAATCGCGATATGTAATGTGATCTGCATTTAGTGAATCATCGAATCTTTGAACGCATCTTGCGCCCAAGGGTAATCCTTTGGGCACGCCTGTTTCAGTGTTATGTTAAACCCA-----AAAAC-TTTTT--------------------------TTTT-------------------------------------------------------------------------------------------------------------TTGGTGATGTAA------CGTTGGG--------------------------------CTTGCCAATC--TTTTTT----TAGATTG----------------------------GTCTTGCTTGGAAT-GA-TGTCAATTCCAGTCGGATCAC--CTTATTCTT--------------------CAGATCAGGCTTTGGTAGATT---ACCGAAAGTCGCGTTTGA-ATGAATTTTGG-CCC--------------------GAATTGA-TGGGATTTTT--AAAACA--TTTTTCAA--TATTTAA----------TCCCCTAGTAACGGCGAGTGAA-GAGGGAAAAGCTCAAGTTTGGAAGCT-TCGTGGCATAGCTACGACGCGTTGT-AAACTGAAGTTTTTTGGGTGATTGGGCGACCGGATAAATAAGTCCTTTGGAAAGGGGCAACATAGAGGGTGACATTCCCGTCTTTGGTCCGAGTCAGTGCAGTCG-CTACCCAGGAAACGACGAGTCAGGTTGTTTGGGAATGCAGCCTAAAATGGGAGGTAAATCTCTCCTAAAGCTAAATACTGGCGTAAGACCGATAGCGAACAAGTACCGTGAGGGAAAGATGAAAAGGACTTTGAAAAGAGGGTCAAATAGTACGTGAAATTGTTGAAAGGGAACCGTATGAAAGTAGACTGGCTTGGTGATGATCAATGTGTGTTTCGGCACGCATGCACTCATTGCC-TTTGCCAGCCAGCGGCAGTTTTTGCTAAAGGAAGAAAATCAGGGGAATGTGGCTTCGACTTCGGTTGAAGTGTTATAGCTCCTGGTAAAATACTTTGGCAGAGACTGAGGCTAGCAGTGGGT-TTTTGGG----AACTTTGCGCGCTTGTCGTCCAATGGTCAAG-TTTT---CTTCGGATG----CTTGGTTATTGGGTGGCAACTCGTGTGATGCTTCACCCTCCCGCTTAGGTCGCTGGCGTAATGCTTTTATATGACCCGTCTTGAAACACGGACCAAGGAGTCCACGTATAGAGCGAGTCGTT---GGGTGGCAAACCCAAAGGCGAAGTGAAAGCGATTGGGA---AGAAACTGTTACAGGTGGCACTCCCGGGGGGATATGACGTTTTATACAGATTGACCTCA--CCCAAAGCTCTATGCATGGGACCCGAAAGA-TGGTG-AACTATACTTGAATAGGGTGAAGCCAGAGGAAACTCT-GGTGGAGGCTCGTAGCGATTCT-GACG-TGCAAATCGATC-GTCGAA--TTTGAGTATA-GGGGCGAAA-CATCGAGAAGTTCGAGAAGGAAGCTGCTGAGCTCGGCAAGGGTTCCTTCAAGTACGCCTGGGTTTTGGACAAGCTCAAGGCTGAGCGTGAGCGTGGTATCACCATTGACATTGCTCTCTGGAAGTTCGAGACCCCCAAGTACCACGTCACCGTCATTGACGCCCCCGGCCATCGTGATTTCATCAAGAACATGAT-GCTGGTACGTTGCCCGTGAGGAGCACCCCGTTTTGTTGACCGAGGCCCCTCTCAACCCCAAGTCTAACCGTGAAAAGATGACCCAAATCATGTTTGAGACCTTCAATGCCCCTGCCTTCTACGTTGCTATCCAGGCTGTCTTGTCCCTGTATGCCTCTGGCCGTACCACTGGTATTGTCTTGGACTCTGGTGATGGTGTCACCCACACCGTCCCCATCTACGAGGGTTATGCCCTCCCCCACGCCATCCTGCGTCTTGACATGGCCGGTCGCGACTTGACCGACTACTTGATGCGCATCTTGTCTGAGCGTGGCCACGCTTTCACCACCACCGCCGAGCGCGAAATTGTCCGTGACATCAAGGAGAAGCTCTGCTACGTCGCCCTCGACTTTGAGCAAGAATTGGAGACCGCCCGCAACTCGTCGGCCCTCGAAAAGTCCTATGAGCTTCCTGACGGCCAGGTCATCACCATTGGCAACGAGCGCTTCCGCGCCCCCGAGGCCCTCTTCCAGCCCTCGTTCCTTGGCCTTGAGTCCGTCGGCATCCACGAGACCACCTACAACTCCATCATGAAGTGTGACGTCGATATCCGTAAGGATCTCTACTCCAACATTGTCATGTCGGGCGGCACCACCATGTACCCCGGTATCGCCGACCGCATGCAAAAGGAGATCACCGCCTTGGCCCCCAGCTCCATGAAGATCAAGATCGTCGCTCCCCCCGAGCGCAAGTACTCCGTCTGGATCGGTGGTTCCATCTTGGCCTCCCTCTCCACTTTCCAACAGAGTGTCCTGGCCATTTTGCCCATATCGATCTTGCCAAGCCTGTCTACCACATTGGTAAAAAAAAAAACAAAAAAA---GGGGGAGGGAGGGAGAGGGGTGCAATT-GGC---------CACAAAACTGGCC-ATCTCAC---TTTTTTTT----------TTATAGGTTTCATGTCAAAAGTGAAAAAGATTCTGGAGTGCGTGTGTTTCCACTGCTCCAAGCTCAAAGTCGACGACGTAAG-TGGCCCA---TTGGGAAAGCCATAG------------------ATGGCGCTTAGGCCATTGAAGGGCGAGTTG---TATGCTTAATTTCTC-----------------TTTTTTTTTTTTCTCTTTTA---TGCTTAGTCTGATCCTCGTTTTGCGCGTGCGCGCAAGATCCGGGACCCCAAGGCGCGTATGCGTTCTGTTTGGGAGCTTGCCAAGGTCAAGATGGTGTGTGATGGCGGCTCGCGCGACGACAATGGGTTTGAGGAGACGGATGAGCAGCAGCGCAACCCGCACGGCGGCTGCGGCAACAAGCAGCCATTGATCCGCAAGGACGGGCTCAAGTTGTACGCTGTGTTCCGCGCGGGCGCCAACGACGACTCTGGCCACGAGGGCAAGACGCAATTGCCCGCACACAAGGTGTTGCAGATCCTCAAGAACATCAGCGATCAAGACATCCGCGACATGGGCCTGTCCGAGGAATTCGCGCGCCCCGAGTGGATGATTGTCACCATTCTGCCCGTGCCGCCCCCTCAGGTCCGCCCCAGCATTCAAATGGACGGCACCAGCCGTGGTGAAGACGATTTGACACACAAGCTGTCCGATGTTCTAAAGGCAAATGCCAATGTGCGCCGCTGCGAATCCGAGGGCGCACCTGTCCACGTTGTCCAGGAATTTGAACAGCTGTTGCAGGTAAAAAAAAAA------AAAAAATGAAAAA-------------------------------CAATGAAAA-ACGACAACATGCGGAACCATTGGGC--GCCC-------------ATCTCACCTATTTTTTTT---------------TTTTTTGCTAGTTCCACATTGCCACGTACATGGACAATGACATTGCCGG
>Gongronella_abortosporangia_SAUCC_4846_3
TTATCAATGCAAAG-----TCTCTC--------CTTTTGG--AGT--TTCTTTGA--T-ACAATTTCTCTTCTTTTCCTTT------------------TAGGAA-TTGAA-GGAATCCACTGTGAT----------CTGTTTT-CGAGCTTTTTCTCAAT---TTT-------TGAGA--TTA-AGCT--ACAACCCGT----TTTTTT--CTTT----GGAAA---CAAA----CGGGTGTGGGGCC---TTTTTAG-------G-ACTCGCAA----TTCAATATACTTTATGA-----------AATTCTTGATTGAT--------TTTTAATTGAAAC----AAAAAAACAACTTTCAACAATGGATCTCTCGGCTTACGCATCGATGAAGAACGCAGCGAATCGCGATATGTAATGTGATCTGCATTTAGTGAATCATCGAATCTTTGAACGCATCTTGCGCCCAAGGGTAATCCTTTGGGCACGCCTGTTTCAGTGTTATGTTAAACCCA-----AAAAC-TTTTT--------------------------TTTT-------------------------------------------------------------------------------------------------------------TTGGTGATGTAA------CGTTGGG--------------------------------CTTGCCAATC--TTTTTT----TAGATTG----------------------------GTCTTGCTTGGAAT-GA-TGTCAATTCCAGTCGGATCAC--CTTATTCTT--------------------CAGATCAGGCTTTGGTAGATT---ACCGAAAGTCGCGTTTGA-ATGAATTTTGG-CCC--------------------GAATTGA-TGGGATTTTT--AAAACA--TTTTTCAA--TATTTAA----------TCCCCTAGTAACGGCGAGTGAA-GAGGGAAAAGCTCAAGTTTGGAAGCT-TCGTGGCATAGCTACGACGCGTTGT-AAACTGAAGTTTTTTGGGTGATTGGGCGACCGGATAAATAAGTCCTTTGGAAAGGGGCAACATAGAGGGTGACATTCCCGTCTTTGGTCCGAGTCAGTGCAGTCG-CTACCCAGGAAACGACGAGTCAGGTTGTTTGGGAATGCAGCCTAAAATGGGAGGTAAATCTCTCCTAAAGCTAAATACTGGCGTAAGACCGATAGCGAACAAGTACCGTGAGGGAAAGATGAAAAGGACTTTGAAAAGAGGGTCAAATAGTACGTGAAATTGTTGAAAGGGAACCGTATGAAAGTAGACTGGCTTGGTGATGATCAATGTGTGTTTCGGCACGCATGCACTCATTGCC-TTTGCCAGCCAGCGGCAGTTTTTGCTAAAGGAAGAAAATCAGGGGAATGTGGCTTCGACTTCGGTTGAAGTGTTATAGCTCCTGGTAAAATACTTTGGCAGAGACTGAGGCTAGCAGTGGGT-TTTTGGG----AACTTTGCGCGCTTGTCGTCCAATGGTCAAG-TTTT---CTTCGGATG----CTTGGTTATTGGGTGGCAACTCGTGTGATGCTTCACCCTCCCGCTTAGGTCGCTGGCGTAATGCTTTTATATGACCCGTCTTGAAACACGGACCAAGGAGTCCACGTATAGAGCGAGTCGTT---GGGTGGCAAACCCAAAGGCGAAGTGAAAGCGATTGGGA---AGAAACTGTTACAGGTGGCACTCCCGGGGGGATATGACGTTTTATACAGATTGACCTCA--CCCAAAGCTCTATGCATGGGACCCGAAAGA-TGGTG-AACTATACTTGAATAGGGTGAAGCCAGAGGAAACTCT-GGTGGAGGCTCGTAGCGATTCT-GACG-TGCAAATCGATC-GTCGAA--TTTGAGTATA-GGGGCGAAA-CATCGAGAAGTTCGAGAAGGAAGCTGCTGAGCTCGGCAAGGGTTCCTTCAAGTACGCCTGGGTTTTGGACAAGCTCAAGGCTGAGCGTGAGCGTGGTATCACCATTGACATTGCTCTCTGGAAGTTCGAGACCCCCAAGTACCACGTCACCGTCATTGACGCCCCCGGCCATCGTGATTTCATCAAGAACATGAT-GCTGGTACGTTGCCCGTGAGGAGCACCCCGTTTTGTTGACCGAGGCCCCTCTCAACCCCAAGTCTAACCGTGAAAAGATGACCCAAATCATGTTTGAGACCTTCAATGCCCCTGCCTTCTACGTTGCTATCCAGGCTGTCTTGTCCCTGTATGCCTCTGGCCGTACCACTGGTATTGTCTTGGACTCTGGTGATGGTGTCACCCACACCGTCCCCATCTACGAGGGTTATGCCCTCCCCCACGCCATCCTGCGTCTTGACATGGCCGGTCGCGACTTGACCGACTACTTGATGCGCATCTTGTCTGAGCGTGGCCACGCTTTCACCACCACCGCCGAGCGCGAAATTGTCCGTGACATCAAGGAGAAGCTCTGCTACGTCGCCCTCGACTTTGAGCAAGAATTGGAGACCGCCCGCAACTCGTCGGCCCTCGAAAAGTCCTATGAGCTTCCTGACGGCCAGGTCATCACCATTGGCAACGAGCGCTTCCGCGCCCCCGAGGCCCTCTTCCAGCCCTCGTTCCTTGGCCTTGAGTCCGTCGGCATCCACGAGACCACCTACAACTCCATCATGAAGTGTGACGTCGATATCCGTAAGGATCTCTACTCCAACATTGTCATGTCGGGCGGCACCACCATGTACCCCGGTATCGCCGACCGCATGCAAAAGGAGATCACCGCCTTGGCCCCCAGCTCCATGAAGATCAAGATCGTCGCTCCCCCCGAGCGCAAGTACTCCGTCTGGATCGGTGGTTCCATCTTGGCCTCCCTCTCCACTTTCCAACAGAGTGTCCTGGCCATTTTGCCCATATCGATCTTGCCAAGCCTGTCTACCACATTGGTAAAAAAAAAAACAAAAAAA---GGGGGAGGGAGGGAGAGGGGTGCAATT-GGC---------CACAAAACTGGCC-ATCTCAC---TTTTTTTT----------TTATAGGTTTCATGTCAAAAGTGAAAAAGATTCTGGAGTGCGTGTGTTTCCACTGCTCCAAGCTCAAAGTCGACGACGTAAG-TGGCCCA---TTGGGAAAGCCATAG------------------ATGGCGCTTAGGCCATTGAAGGGCGAGTTG---TATGCTTAATTTCTC-----------------TTTTTTTTTTTTCTCTTTTA---TGCTTAGTCTGATCCTCGTTTTGCGCGTGCGCGCAAGATCCGGGACCCCAAGGCGCGTATGCGTTCTGTTTGGGAGCTTGCCAAGGTCAAGATGGTGTGTGATGGCGGCTCGCGCGACGACAATGGGTTTGAGGAGACGGATGAGCAGCAGCGCAACCCGCACGGCGGCTGCGGCAACAAGCAGCCATTGATCCGCAAGGACGGGCTCAAGTTGTACGCTGTGTTCCGCGCGGGCGCCAACGACGACTCTGGCCACGAGGGCAAGACGCAATTGCCCGCACACAAGGTGTTGCAGATCCTCAAGAACATCAGCGATCAAGACATCCGCGACATGGGCCTGTCCGAGGAATTCGCGCGCCCCGAGTGGATGATTGTCACCATTCTGCCCGTGCCGCCCCCTCAGGTCCGCCCCAGCATTCAAATGGACGGCACCAGCCGTGGTGAAGACGATTTGACACACAAGCTGTCCGATGTTCTAAAGGCAAATGCCAATGTGCGCCGCTGCGAATCCGAGGGCGCACCTGTCCACGTTGTCCAGGAATTTGAACAGCTGTTGCAGGTAAAAAAAAAA------AAAAAATGAAAAA-------------------------------CAATGAAAA-ACGACAACATGCGGAACCATTGGGC--GCCC-------------ATCTCACCTATTTTTTTT---------------TTTTTTGCTAGTTCCACATTGCCACGTACATGGACAATGACATTGCCGG
>Gongronella_banzhaoae_BRIP_75171a__
TTATCAATGCAAAG-----TTTCTCCAAT--GAATTTTGG--GGT--TTCTTTGA--T-AAAATTTCTCTTCTTTTCCTTT-------------CTTTGAGGGAA-TTGAA-GGAATCCACTGTGAT----------CTG-TTT-CGAGCTTTTTCAT------TTT-------TGAAA----A-AGCT--ACAACCCGT----TTTTTTTCTTTG----GAAAA---CAAA----CGGGTGTGGGGGC---CTTTTAG-------GTTCTCGCAA----TTCAATATACTTTATGA-----------AATTCTTGATTGAT--------TCTTAATTGAAAC-----AAAAAACAACTTTCAACAATGGATCTCTCGGCTTACGCATCGATGAAGAACGCAGCGAATCGCGATATGTAATGTGATCTGCATTTAGTGAATCATCGAATCTTTGAACGCATCTTGCGCCCAAGGGTAATCCTTTGGGCACGCCTGTTTCAGTGTTATGTTAAACCCA-----AAATC---TCT--------------------------TTTT-------------------------------------------------------------------------------------------------------------TTGGTGATGTAA------CGTTGGG--------------------------------CTTGCCAATCAATTTTTT----TTGATCG----------------------------GTCTTGCTTGGAAT-GA-TATCAATTCCAGTCGGATCAC--CTTATTCTT--------------------CAGATCAGGCTTTGGTAGACT---ACCGAAAGTCGCGTTTGA-----ACTAGAGGCCC--------------------GAATTGA-TGGGATTTTT---AAACA---TTTTCAA--TATTT------------TCCCCTAGTAACGGCGAGTGAA-GAGGGAAAAGCTCAAGTTTGGAAGCT-TCGTGGCATAGCTACGACGCGTTGT-AAACTGAAGTTTTTTGGGTGATTGGGCGACCGGATAAATAAGTCCTTTGGAAAGGGGCAACATAGAGGGTGACATTCCCGTCTTTGGTCCGAGTCAGTGCAGTCG-CTGCCCAGGAAACGACGAGTCAGGTTGTTTGGGAATGCAGCCTAAAATGGGAGGTAAATCTCTCCTAAAGCTAAATACTGGCGTAAGACCGATAGCGAACAAGTACCGTGAGGGAAAGATGAAAAGGACTTTGAAAAGAGGGTCAAATAGTACGTGAAATTGTTGAAAGGGAACCGTATGAAAGTAGACTGGCTTGGTGATGATCAATGTGTGTTTCGGCACGCATGCACTCATTGCC-TTTGCCAGCCAGCGGCAGTTTTTGCTAAAGGAAGAAAATCAGGGGAATGTGGCTTCGATTTCGGTTGAAGTGTTATAGCTCCTGGTAAAATACTTTGGCAGAGACTGAGGCTAGCAGCGGAT-CTTTGGG----AACTTTGTGCGCTTGTCGTCCAATGGCTAAG-TTTT---CTTCGGATG----CTTGGTCATTGGGTGGCAACTCGTGTGATGCTTCACCCTTCCGCTTAGGTCGCTGGCGTAATGCTTTTATATGACCCGTCTTGAAACACGGACCAAGGAGTCCACGTATAGAGCGAGTCGTT---GGGTGGCAAACCCAAAGGCGAAGTGAAAGCGATTGGGA---AGAAACTGTTACAGGTGGCACTCCCGGGGGGATATGACGTTTTATACAGATTGACCTCA--CCCAAAGCTCTATGCATGGGACCCGAAAGA-TGGTG-AACTATACTTGAATAGGGTGAAGCCAGAGGAAACTCT-GGTGGAGGCTCGTAGCGATTCT-GACG-TGCAAATCGATC-GTCGAA--TTTGAGTATA-GGGGCGAAA-------------------------------------------------------------------------------------------------------------------------------------------------------------------------------------------------------------------------------------------------------------------------------------------------------------------------------------------------------------------------------------------------------------------------------------------------------------------------------------------------------------------------------------------------------------------------------------------------------------------------------------------------------------------------------------------------------------------------------------------------------------------------------------------------------------------------------------------------------------------------------------------------------------------------------------------------------------------------------------------------------------------------------------------------------------------------------------------------------------------------------------------------------------------------------------------------------------------------------------------------------------------------------------------------------------------------------------------------------------------------------------------------------------------------------------------------------------------------------------------------------------------------------------------------------------------------------------------------------------------------------------------------------------------------------------------------------------------------------------------------------------------------------------------------------------------------------------------------------------------------------------------------------------------------------------------------------------------------------------------------------------------------------------------------------------------------------------------------------------------------------------------------------------------------------------------------
>Gongronella_bawanglingensis_CGMCC_3.27033
TTATCAATGCAAAG-----TTTCTCCAAT--GAATTTTGG--GGT--TTCTTTGA--T-AAAATTTCTCTTCTTTTCCTTT------------TTTTTGAGGGAA-TTGAA-GGAATCCACTGTGAT----------CTG-TTT-CGAGCTTTTTTC-------ATT-------TGAAA----ATAGCT--ACAACCCGT----TTTTTTTCTTTT----GGAAA---CAAA----CGGGTGTGGGGCC---TTTTTAG-------G-ACTCGCAA----TTCAATATACTTTATGA-----------AATTCTTGATTGAT--------TCTTAATTGAAAC----AAAAAAACAACTTTCAACAATGGATCTCTCGGCTTACGCATCGATGAAGAACGCAGCGAATCGCGATATGTAATGTGATCTGCATTTAGTGAATCATCGAATCTTTGAACGCATCTTGCGCCCAAGGGTAATCCTTTGGGCACGCCTGTTTCAGTGTTATGTTAAACCCA-----AAATC-TTTTT--------------------------TTTT-------------------------------------------------------------------------------------------------------------TTGGTGATGTAA------CGTTGGG--------------------------------CTTGCCAATC----TTTT----TTGATTG----------------------------GTCTTGCTTGGAAT-GA-TATCAATTCCAGTCGGATCAC--CTTATTCTT--------------------CAGATCAGGCTTTGGTAGACT---ACCGAAAGTCGCGTTTGA-ACGGATTTAGG-CCC--------------------GAATTGA-TGGGATTTTT---AAACA--TTTTTCAA--TATTTAACCTGAAATCATCCCCTAGTAACGGCGAGTGAA-GAGGGAAAAGCTCAAGTTTGGAAGCT-TCGTGGCATAGCTACGACGCGTTGT-AAACTGAAGTTTTTTGGGTGATTGGGCGACCGGATAAATAAGTCCTTTGGAAAGGGGCAACATAGAGGGTGACATTCCCGTCTTTGGTCCGAGTCAGTGCAGTCG-CTGCCCAGGAAACGACGAGTCAGGTTGTTTGGGAATGCAGCCTAAAATGGGAGGTAAATCTCTCCTAAAGCTAAATACTGGCGTAAGACCGATAGCGAACAAGTACCGTGAGGGAAAGATGAAAAGGACTTTGAAAAGAGGGTCAAATAGTACGTGAAATTGTTGAAAGGGAACCGTATGAAAGTAGACTGGCTTGGTGATGATCAATGTGTGTTTCGGCACGCATGCACTCATTGCC-TTTGCCAGCCAGCGGCAGTTTTTGCTAAAGGAAGAAAATCAGGGGAATGTGGCTTCGATTTCGGTTGAAGTGTTATAGCTCCTGGTAAAATACTTTGGCAGAGACTGAGGCTAGCAGCGGAT-CTTTGGG----AACTTTGCGCGCTTGTCGTCCAATGGCTAAG-TTTT---CTTCGGATG----CTTGGTCATTGGGTGGCAACTCGTGTGATGCTTCACCCTTCCGCTTAGGTCGCTGGCGTAATGCTTTTATATGACCCGTCTTGAAACACGGACCAAGGAGTCCACGTATAGAGCGAGTCGTT---GGGTGGCAAACCCAAAGGCGAAGTGAAAGCGATTGGGA---AGAAACTGTTACAGGTGGCACTCCCGGGGGGATATGACGTTTTATACAGATTGACCTCA--CCCAAAGCTCTATGCATGGGACCCGAAAGA-TGGTG-AACTATACTTGAATAGGGTGAAGCCAGAGGAAACTCT-GGTGGAGGCTCGTAGCGATTCT-GACG-TGCAAATCGATC-GTCGAA--TTTGAGTATA-GGGGCGAAA--ATCGAGAAGTTCGAGAAGGAAGCCGCTGAACTCGGCAAGGGTTCCTTCAAGTACGCCTGGGTTTTGGACAAGCTCAAGGCTGAGCGTGAGCGTGGTATCACCATTGACATTGCCCTCTGGAAGTTCGAGACCCCCAAGTACCACGTCACCGTCATTGACGCCCCTGGCCATCGTGATTTCATCAAGAACATGATCACTGGTACGTTGCCCCTGAGGAGCACCCCGTCTTGTTGACCGAGGCCCCTCTCAACCCCAAGTCCAACCGTGAAAAGATGACCCAAATCATGTTTGAGACCTTCAATGCCCCTGCTTTCTACGTTGCCATTCAGGCCGTCTTGTCCCTGTATGCCTCCGGCCGTACCACTGGTATTGTCTTGGACTCTGGTGATGGTGTCACCCACACCGTCCCCATCTACGAGGGTTATGCCCTCCCCCACGCCATCTTGCGTCTTGACATGGCCGGTCGCGACTTGACCGACTACTTGATGCGCATCTTGTCCGAGCGTGGCCACGCTTTCACCACCACCGCCGAGCGCGAAATTGTCCGTGACATCAAGGAGAAGCTCTGCTACGTCGCCCTCGACTTTGAGCAAGAATTGGAGACTGCCCGCAACTCGTCGGCCCTCGAGAAGTCCTATGAGCTTCCTGACGGTCAGGTCATCACCATTGGCAACGAGCGCTTCCGCGCCCCCGAGGCTCTCTTCCAGCCCTCGTTCCTTGGCCTTGAGTCCGTCGGCATCCACGAGACCACCTACAACTCCATCATGAAGTGTGACGTGGATATCCGTAAGGATCTCTACTCCAACATTGTCATGTCGGGTGGCACCACCATGTACCCCGGTATCGCCGACCGCATGCAGAAGGAGATCACCGCCTTGGCCCCCAGCTCCATGAAGATCAAGATCGTCGCTCCCCCCGAGCGCAAGTACTCCGTCTGGATCGGTGGTTCCATCTTGGCCTCCCTCTCCACTTTCCAACAGAGTGTCCTGGCCATTTTGCCCATATCGATCTTGCCAAGCCTGTCTACCACATTGGTAAAAAA----------------GGGGGAGGGAGGGAGAGGGGTGCCATTGGGC---------TAAAATACAGGCC-ATCTCAC---GCTTTTTTTTTGTTGTTCTTATAGGTTTCATGTCAAAAGTGAAAAAGATTCTGGAGTGCGTGTGTTTCCACTGCTCCAAGCTCAAAGTCGACGACGTAAGTTGGCCCC---TTGAAAAAGCCATGG------------------AAGGCG-------AATTG------GAAATG---GAGGCTTATTTTCTA-----------ATTTTTTTTCTCTTTTTTCTCTTTTTATTTGATTAGTCTGATCCTCGTTTTGCGCGTGCGCGCAAGATTCGGGACCCCAAGGCGCGTATGCGTTCTGTTTGGGAGCTTGCCAAGGTCAAGATGGTGTGTGATGGCGGTTCGCGCGACGACAATGGGTTTGAAGAGACGGATGAGCAGCAGCGCAATCCGCACGGCGGCTGCGGCAACAAGCAGCCATTGATCCGCAAGGATGGTCTAAAGCTGTACGCGGTGTTCCGCGCGGGCGCCAACGACGACTCTGGCCACGAGGGCAAGACGCAATTGCCCGCGCACAAGGTGCTGCAAATCCTCAAGAACATCAGCGACCAAGACATCCGCGACATGGGCCTGTCCGAGGAATTCGCGCGTCCCGAGTGGATGATTGTCACCATTCTGCCCGTGCCACCCCCTCAGGTCCGTCCCAGCATCCAGATGGACGGCACCAGCCGTGGTGAAGACGATTTGACACACAAGCTGTCCGATGTCCTAAAGGCAAATGCCAATGTGCGCCGCTGCGAGTCCGAGGGCGCTCCTGTCCACGTTGTCCAGGAATTCGAGCAGCTGTTGCAGGTAAAAAAAAAA------AAAAAAGAAGAAGAAGAAAAAAAACAAT--------GAAAAAGCCAATG-AAA-ACAACAATATCCCGAATCAATGGT---GCCC-------------ATCTCATCCTTTATTGTTTT-CTCTTTTCCTT-GCCTATGATAGTTCCACATTGCCACGTACATGGACAATGACATTGCCGG
>Gongronella_bawanglingensis_SAUCC_6946_1
TTATCAATGCAAAG-----TTTCTCCAAT--GAATTTTGG--GGT--TTCTTTGA--T-AAAATTTCTCTTCTTTTCCTTT------------TTTTTGAGGGAA-TTGAA-GGAATCCACTGTGAT----------CTG-TTT-CGAGCTTTTTTC-------ATT-------TGAAA----ATAGCT--ACAACCCGT----TTTTTTTCTTTT----GGAAA---CAAA----CGGGTGTGGGGCC---TTTTTAG-------G-ACTCGCAA----TTCAATATACTTTATGA-----------AATTCTTGATTGAT--------TCTTAATTGAAAC----AAAAAAACAACTTTCAACAATGGATCTCTCGGCTTACGCATCGATGAAGAACGCAGCGAATCGCGATATGTAATGTGATCTGCATTTAGTGAATCATCGAATCTTTGAACGCATCTTGCGCCCAAGGGTAATCCTTTGGGCACGCCTGTTTCAGTGTTATGTTAAACCCA-----AAATC-TTTTT--------------------------TTTT-------------------------------------------------------------------------------------------------------------TTGGTGATGTAA------CGTTGGG--------------------------------CTTGCCAATC----TTTT----TTGATTG----------------------------GTCTTGCTTGGAAT-GA-TATCAATTCCAGTCGGATCAC--CTTATTCTT--------------------CAGATCAGGCTTTGGTAGACT---ACCGAAAGTCGCGTTTGA-ACGGATTTAGG-CCC--------------------GAATTGA-TGGGATTTTT---AAACA--TTTTTCAA--TATTTAACCTGAAATCATCCCCTAGTAACGGCGAGTGAA-GAGGGAAAAGCTCAAGTTTGGAAGCT-TCGTGGCATAGCTACGACGCGTTGT-AAACTGAAGTTTTTTGGGTGATTGGGCGACCGGATAAATAAGTCCTTTGGAAAGGGGCAACATAGAGGGTGACATTCCCGTCTTTGGTCCGAGTCAGTGCAGTCG-CTGCCCAGGAAACGACGAGTCAGGTTGTTTGGGAATGCAGCCTAAAATGGGAGGTAAATCTCTCCTAAAGCTAAATACTGGCGTAAGACCGATAGCGAACAAGTACCGTGAGGGAAAGATGAAAAGGACTTTGAAAAGAGGGTCAAATAGTACGTGAAATTGTTGAAAGGGAACCGTATGAAAGTAGACTGGCTTGGTGATGATCAATGTGTGTTTCGGCACGCATGCACTCATTGCC-TTTGCCAGCCAGCGGCAGTTTTTGCTAAAGGAAGAAAATCAGGGGAATGTGGCTTCGATTTCGGTTGAAGTGTTATAGCTCCTGGTAAAATACTTTGGCAGAGACTGAGGCTAGCAGCGGAT-CTTTGGG----AACTTTGCGCGCTTGTCGTCCAATGGCTAAG-TTTT---CTTCGGATG----CTTGGTCATTGGGTGGCAACTCGTGTGATGCTTCACCCTTCCGCTTAGGTCGCTGGCGTAATGCTTTTATATGACCCGTCTTGAAACACGGACCAAGGAGTCCACGTATAGAGCGAGTCGTT---GGGTGGCAAACCCAAAGGCGAAGTGAAAGCGATTGGGA---AGAAACTGTTACAGGTGGCACTCCCGGGGGGATATGACGTTTTATACAGATTGACCTCA--CCCAAAGCTCTATGCATGGGACCCGAAAGA-TGGTG-AACTATACTTGAATAGGGTGAAGCCAGAGGAAACTCT-GGTGGAGGCTCGTAGCGATTCT-GACG-TGCAAATCGATC-GTCGAA--TTTGAGTATA-GGGGCGAAA--ATCGAGAAGTTCGAGAAGGAAGCCGCTGAACTCGGCAAGGGTTCCTTCAAGTACGCCTGGGTTTTGGACAAGCTCAAGGCTGAGCGTGAGCGTGGTATCACCATTGACATTGCCCTCTGGAAGTTCGAGACCCCCAAGTACCACGTCACCGTCATTGACGCCCCTGGCCATCGTGATTTCATCAAGAACATGATCACTGGTACGTTGCCCCTGAGGAGCACCCCGTCTTGTTGACCGAGGCCCCTCTCAACCCCAAGTCCAACCGTGAAAAGATGACCCAAATCATGTTTGAGACCTTCAATGCCCCTGCTTTCTACGTTGCCATTCAGGCCGTCTTGTCCCTGTATGCCTCCGGCCGTACCACTGGTATTGTCTTGGACTCTGGTGATGGTGTCACCCACACCGTCCCCATCTACGAGGGTTATGCCCTCCCCCACGCCATCTTGCGTCTTGACATGGCCGGTCGCGACTTGACCGACTACTTGATGCGCATCTTGTCCGAGCGTGGCCACGCTTTCACCACCACCGCCGAGCGCGAAATTGTCCGTGACATCAAGGAGAAGCTCTGCTACGTCGCCCTCGACTTTGAGCAAGAATTGGAGACTGCCCGCAACTCGTCGGCCCTCGAGAAGTCCTATGAGCTTCCTGACGGTCAGGTCATCACCATTGGCAACGAGCGCTTCCGCGCCCCCGAGGCTCTCTTCCAGCCCTCGTTCCTTGGCCTTGAGTCCGTCGGCATCCACGAGACCACCTACAACTCCATCATGAAGTGTGACGTGGATATCCGTAAGGATCTCTACTCCAACATTGTCATGTCGGGTGGCACCACCATGTACCCCGGTATCGCCGACCGCATGCAGAAGGAGATCACCGCCTTGGCCCCCAGCTCCATGAAGATCAAGATCGTCGCTCCCCCCGAGCGCAAGTACTCCGTCTGGATCGGTGGTTCCATCTTGGCCTCCCTCTCCACTTTCCAACAGAGTGTCCTGGCCATTTTGCCCATATCGATCTTGCCAAGCCTGTCTACCACATTGGTAAAAAA----------------GGGGGAGGGAGGGAGAGGGGTGCCATTGGGC---------TAAAATACAGGCC-ATCTCAC---GCTTTTTTTTTGTTGTTCTTATAGGTTTCATGTCAAAAGTGAAAAAGATTCTGGAGTGCGTGTGTTTCCACTGCTCCAAGCTCAAAGTCGACGACGTAAGTTGGCCCC---TTGAAAAAGCCATGG------------------AAGGCG-------AATTG------GAAATG---GAGGCTTATTTTCTA-----------ATTTTTTTTCTCTTTTTTCTCTTTTTATTTGATTAGTCTGATCCTCGTTTTGCGCGTGCGCGCAAGATTCGGGACCCCAAGGCGCGTATGCGTTCTGTTTGGGAGCTTGCCAAGGTCAAGATGGTGTGTGATGGCGGTTCGCGCGACGACAATGGGTTTGAAGAGACGGATGAGCAGCAGCGCAATCCGCACGGCGGCTGCGGCAACAAGCAGCCATTGATCCGCAAGGATGGTCTAAAGCTGTACGCGGTGTTCCGCGCGGGCGCCAACGACGACTCTGGCCACGAGGGCAAGACGCAATTGCCCGCGCACAAGGTGCTGCAAATCCTCAAGAACATCAGCGACCAAGACATCCGCGACATGGGCCTGTCCGAGGAATTCGCGCGTCCCGAGTGGATGATTGTCACCATTCTGCCCGTGCCACCCCCTCAGGTCCGTCCCAGCATCCAGATGGACGGCACCAGCCGTGGTGAAGACGATTTGACACACAAGCTGTCCGATGTCCTAAAGGCAAATGCCAATGTGCGCCGCTGCGAGTCCGAGGGCGCTCCTGTCCACGTTGTCCAGGAATTCGAGCAGCTGTTGCAGGTAAAAAAAAAA------AAAAAAGAAGAAGAAGAAAAAAAACAAT--------GAAAAAGCCAATG-AAA-ACAACAATATCCCGAATCAATGGT---GCCC-------------ATCTCATCCTTTATTGTTTT-CTCTTTTCCTT-GCCTATGATAGTTCCACATTGCCACGTACATGGACAATGACATTGCCGG
>Gongronella_brasiliensis_URM_7487
----------------------------------TTTTGG--AGT--TTCTTTGA--TAACAATTTCTCTTCTTTTTCCTTTGGAGGGCAA--CTTTTGAAGGAA-TTGAA-GGAATCCACTGTGAT----------CTGTTTT-CGAGCTTTCTCA-------ATT-------TGAGA----A-AGCT--ACAACCCGT----TTTTTTTCTTTG----GAAAA---CAAA----CGGGTGTGGGGCCTTTTTTTTAG-------G-ACTCGCAA----TTCAATATACTTTATGA-----------AATTCTTGATTGAT--------TCTTAATTGAAAC----AAAAAAACAACTTTCAACAATGGATCTCTCGGCTTACGCATCGATGAAGAACGCAGCGAATCGCGATATGTAATGTGATCTGCATTTAGTGAATCATCGAATCTTTGAACGCATCTTGCGCCCAAGGGTAATCCTTTGGGCACGCCTGTTTCAGTGTTATGTTAAACCCA-----AAAAC-----T--------------------------TTTT-------------------------------------------------------------------------------------------------------------TTGGTGATGTAA------CGTTGGG--------------------------------CTTGCCAATC---TTTTT----TTGATTG----------------------------GTCTTGCTTGGAAT-GA-TGTCAATTCCAGTCGGATCAC--CTTATTCTT--------------------CAGATCAGGCTTTGGTAGACT---ACCGAAAGTCGCGTTTGA-ATGAATCTTGGCCCC--------------------GAATTGA-TGGGATTTTT--TTACCA--TTTTTCAA--TATTTAACCTGAAATCATCCCCTAGTAACGGCGAGTGAA-GAGGGAAAAGCTCAAGTTTGGAAGCT-TCGTGGCATAGCTACGACGCGTTGT-AAACTGAAGTTTTTTGGGTGATTGGGCGACCGGATAAATAAGTCCTTTGGAAAGGGGCAACATAGAGGGTGACATTCCCGTCTTTGGTCCGAGTCAGTGCAGTCG-CTGCCCAGGAAACGACGAGTCAGGTTGTTTGGGAATGCAGCCTAAAATGGGAGGTAAATCTCTCCTAAAGCTAAATACTGGCGTAAGACCGATAGCGAACAAGTACCGTGAGGGAAAGATGAAAAGGACTTTGAAAAGAGGGTCAAATAGTACGTGAAATTGTTGAAAGGGAACCGTATGAAAGTAGACTGGCTTGGTGATGATCAATGTGTGTTTCGGCACGCATGCACTCATTGCC-TTTGCCAGCCAGCGGCAGTTTTTGCTAAAGGAAGAAAATCAGGGGAATGTAGCTTCGATTTCGGTTGAAGTGTTATAGCTCCTGGTAAAATACTTTGGCAGAGACTGAGGCTAGCAGTGGGT-NTTTGGG----AACTTTGCGCGCTTGTCGTCCAATGGCTAAG-TTTT---CTTCGGATG----CTTGGTTATTGGGTGGCAACTCGTGTGATGCTTCACCCTCCCG-----------------------------------------------------------------------------------------------------------------------------------------------------------------------------------------------------------------------------------------------------------------------------------------------------------------------------------------------------------------------------------------------------------------------------------------------------------------------------------------------------------------------------------------------------------------------------------------------------------------------------------------------------------------------------------------------------------------------------------------------------------------------------------------------------------------------------------------------------------------------------------------------------------------------------------------------------------------------------------------------------------------------------------------------------------------------------------------------------------------------------------------------------------------------------------------------------------------------------------------------------------------------------------------------------------------------------------------------------------------------------------------------------------------------------------------------------------------------------------------------------------------------------------------------------------------------------------------------------------------------------------------------------------------------------------------------------------------------------------------------------------------------------------------------------------------------------------------------------------------------------------------------------------------------------------------------------------------------------------------------------------------------------------------------------------------------------------------------------------------------------------------------------------------------------------------------------------------------------------------------------------------------------------------------------------------------------------------------------------------------------------------------------------------------------------------------------------------------------------------------------------------------------------------
>Gongronella_brasiliensis_URM7488
----------------------------------TTTTGG--AGT--TTCTTTGA--TAACAATTTCTCTTCTTTTTCCTTTGGAGGGCAA--CTTTTGAAGGAA-TTGAA-GGAATCCACTGTGAT----------CTGTTTT-CGAGCTTTCTCA-------ATT-------TGAGA----A-AGCT--ACAACCCGT----TTTTTTTCTTTG----GAAAA---CAAA----CGGGTGTGGGGCCTTTTTTTTAG-------G-ACTCGCAA----TTCAATATACTTTATGA-----------AATTCTTGATTGAT--------TCTTAATTGAAAC----AAAAAAACAACTTTCAACAATGGATCTCTCGGCTTACGCATCGATGAAGAACGCAGCGAATCGCGATATGTAATGTGATCTGCATTTAGTGAATCATCGAATCTTTGAACGCATCTTGCGCCCAAGGGTAATCCTTTGGGCACGCCTGTTTCAGTGTTATGTTAAACCCA-----AAAAC-----T--------------------------TTTT-------------------------------------------------------------------------------------------------------------TTGGTGATGTAA------CGTTGGG--------------------------------CTTGCCAATC---TTTTT----TTGATTG----------------------------GTCTTGCTTGGAAT-GA-TGTCAATTCCAGTCGGATCAC--CTTATTCTT--------------------CAGATCAGGCTTTGGTAGACT---ACCGAAAGTCGCGTTTGA-ATGAATCTTGGCCCC--------------------GAATTGA-TGGGATTTTT--TTACCA--TTTTTCAA--TATTTAACCTGAAATCATCCCCTAGTAACGGCGAGTGAA-GAGGGAAAAGCTCAAGTTTGGAAGCT-TCGTGGCATAGCTACGACGCGTTGT-AAACTGAAGTTTTTTGGGTGATTGGGCGACCGGATAAATAAGTCCTTTGGAAAGGGGCAACATAGAGGGTGACATTCCCGTCTTTGGTCCGAGTCAGTGCAGTCG-CTGCCCAGGAAACGACGAGTCAGGTTGTTTGGGAATGCAGCCTAAAATGGGAGGTAAATCTCTCCTAAAGCTAAATACTGGCGTAAGACCGATAGCGAACAAGTACCGTGAGGGAAAGATGAAAAGGACTTTGAAAAGAGGGTCAAATAGTACGTGAAATTGTTGAAAGGGAACCGTATGAAAGTAGACTGGCTTGGTGATGATCAATGTGTGTTTCGGCACGCATGCACTCATTGCC-TTTGCCAGCCAGCGGCAGTTTTTGCTAAAGGAAGAAAATCAGGGGAATGTAGCTTCGATTTCGGTTGAAGTGTTATAGCTCCTGGTAAAATACTTTGGCAGAGACTGAGGCTAGCAGTGGGT-NTTTGGG----AACTTTGCGCGCTTGTCGTCCAATGGCTAAG-TTTT---CTTCGGATG----CTTGGTTATTGGGTGGCAACTCGTGTGATGCTTCACCCTCCCGC----------------------------------------------------------------------------------------------------------------------------------------------------------------------------------------------------------------------------------------------------------------------------------------------------------------------------------------------------------------------------------------------------------------------------------------------------------------------------------------------------------------------------------------------------------------------------------------------------------------------------------------------------------------------------------------------------------------------------------------------------------------------------------------------------------------------------------------------------------------------------------------------------------------------------------------------------------------------------------------------------------------------------------------------------------------------------------------------------------------------------------------------------------------------------------------------------------------------------------------------------------------------------------------------------------------------------------------------------------------------------------------------------------------------------------------------------------------------------------------------------------------------------------------------------------------------------------------------------------------------------------------------------------------------------------------------------------------------------------------------------------------------------------------------------------------------------------------------------------------------------------------------------------------------------------------------------------------------------------------------------------------------------------------------------------------------------------------------------------------------------------------------------------------------------------------------------------------------------------------------------------------------------------------------------------------------------------------------------------------------------------------------------------------------------------------------------------------------------------------------------------------------------------------
>Gongronella_butleri_CBS_216_58
TTATCAATGCAAAG-----TTTCTCCAAT--GAATTTTGG--GGT--TTCTTTGA--T-AAAATTTCTCTTCTTTTCCTTT------------CTTTTGAGGGAA-TTGAA-GGAATCCACTGTGAT----------CTG-TTT-CGAGCTTTTTC--------ATT-------TGAAA----A-AGCT--ACAACCCGT----TTTTTT--CTTT----GGAAA---CAAA----CGGGTGTGGGGCC----TTTTAG-------G-TCTCGCAA----TTCAATATACTTTATGA-----------AATTCTTGATTGAT--------TCTTAATTGAAAC-----AAAAAACAACTTTCAACAATGGATCTCTCGGCTTACGCATCGATGAAGAACGCAGCGAATCGCGATATGTAATGTGATCTGCATTTAGTGAATCATCGAATCTTTGAACGCATCTTGCGCCCAAGGGTAATCCTTTGGGCACGCCTGTTTCAGTGTTATGTTAAACCCA-----AAATC----TC--------------------------TTTT-------------------------------------------------------------------------------------------------------------TTGGTGATGTAA------CGTTGGG--------------------------------CTTGCCAATC-ATTTTTT----TTGATCG----------------------------GTCTTGCTTGGAAT-GA-TATCAATTCCAGTCGGATCAC--CTTATTCTT--------------------CAGATCAGGCTTTGGTAGACT---ACCGAAAGTCGCGTTTGA-ACGGATTTAGG-CCC--------------------GAATTGA-TGGGATTTTT---AAACA---TTTTCAA--TATTTAACCTGAAATCATCCCCTAGTAACGGCGAGTGAA-GAGGGAAAAGCTCAAGTTTGGAAGCT-TCGTGGCATAGCTACGACGCGTTGT-AAACTGAAGTTTTTTGGGTGATTGGGCGACCGGATAAATAAGTCCTTTGGAAAGGGGCAACATAGAGGGTGACATTCCCGTCTTTGGTCCGAGTCAGTGCAGTCG-CTGCCCAGGAAACGACGAGTCAGGTTGTTTGGGAATGCAGCCTAAAATGGGAGGTAAATCTCTCCTAAAGCTAAATACTGGCGTAAGACCGATAGCGAACAAGTACCGTGAGGGAAAGATGAAAAGGACTTTGAAAAGAGGGTCAAATAGTACGTGAAATTGTTGAAAGGGAACCGTATGAAAGTAGACTGGCTTGGTGATGATCAATGTGTGTTTCGGCACGCATGCACTCATTGCC-TTTGCCAGCCAGCGGCAGTTTTTGCTAAAGGAAGAAAATCAGGGGAATGTGGCTTCGATTTCGGTCGAAGTGTTATAGCTCCTGGTAAAATACTTTGGCAGAGACTGAGGCTAGCAGCGGAT-CTTTGGG----AACTTTGCGCGCTTGTCGTCCAATGGCTAAG-TTTT---CTTCGGATG----CTTGGTCATTGGGTGGCAACTCGTGTGATGCTTCACCCTTCCGCTTAGGTCGCTGGCGTAATGCTTTTATATGACCCGTCTTGAAACACGGACCAAGGAGTCCACGTATAGAGCGAGTCGTT---GGGTGGCAAACCCAAAGGCGAAGTGAAAGCGATTGGGA---AGAAACTGTTACAGGTGGCACTCCCGGGGGGATATGACGTTTTATACAGATTGACCTCA--CCCAAAGCTCTATGCATGGGACCCGAAAGA-TGGTG-AACTATACTTGAATAGGGTGAAGCCAGAGGAAACTCT-GGTGGAGGCTCGTAGCGATTCT-GACG-TGCAAATCGATC-GTCGAA--TTTGAGTATA-GGGGCGAAA-------------------------------------------------------------------------------------------------------------------------------------------------------------------------------------------------------------------------------------------------------------------------------------------------------------------------------------------------------------------------------------------------------------------------------------------------------------------------------------------------------------------------------------------------------------------------------------------------------------------------------------------------------------------------------------------------------------------------------------------------------------------------------------------------------------------------------------------------------------------------------------------------------------------------------------------------------------------------------------------------------------------------------------------------------------------------------------------------------------------------------------------------------------------------------------------------------------------------------------------------------------------------------------------------------------------------------------------------------------------------------------------------------------------------------------------------------------------------------------------------------------------------------------------------------------------------------------------------------------------------------------------------------------------------------------------------------------------------------------------------------------------------------------------------------------------------------------------------------------------------------------------------------------------------------------------------------------------------------------------------------------------------------------------------------------------------------------------------------------------------------------------------------------------------------------------------
>Gongronella_chlamydospora_CGMCC_3_16118
-----------------------------------------------------------------------------------------------TGCTAGGGAA-------AAAATCCACTGTGAT----------CTGTTTT-CGAGTGGGTCTGGG-----TT----------AAA------------CCAGCCCACGCAAGCCTCT--TCT-----GGCAC---CAAG---------AAAAAGCTTTTTTTCTAG-------TGTCTGTCGAGGTGTTTATTACACTTTATTA-----------AATTACTTTTTGA-------------AATACAAATC---AAAAAAACAACTTTCAACAATGGATCTCTCGGCTTACGCATCGATGAAGAACGCAGCGAATCGCGATATGTAATGTGATCTGCATTTAGTGAATCATCGAGTTTTTGAACGCATCTTGCGCCCAAGGGTAATCCTTTGGGCACGCCTGTTTCAGTGTTATTTTCAACCCCTCTCCTAGAT-------------------------------------------------------------------------------------------------------------------------------------------------TGGGTGATGAAA------CGATGGG--------------------------------TTTGCAATCT---------GCAAAGATT-----------------------------GTCCTACTCTGAAG--------AAATCGAGCTGGATTTT--CTAAT-------------------------AAATCAGGCTTTGGTA-ATT---ACCAAAAGTCGCGTTTA---------------------------------------------------TTTTGAAAACCA--AATGCCAG--TG------------------------------------------------------------------------------------------------------------------------------------------------------------------------------------------------------------------------------------------------------------------------------------------------------------------------------------------------------------------------------------------------------------------------------------------------------------------------------------------------------------------------------------------------------------------------------------------------------------------------------------------------------------------------------------------------------------------------------------------------------------------------------------------------------------------------------------------------------------------------------------------------------------------------------------------------------------------------------------------------------------------------------------------------------------------------------------------------------------------------------------------------------------------------------------------------------------------------------------------------------------------------------------------------------------------------------------------------------------------------------------------------------------------------------------------------------------------------------------------------------------------------------------------------------------------------------------------------------------------------------------------------------------------------------------------------------------------------------------------------------------------------------------------------------------------------------------------------------------------------------------------------------------------------------------------------------------------------------------------------------------------------------------------------------GAGTGTCCCGGTCATTTTGCCCACATTGACCTCGCCAAACCGGTGTATCATATTGGTAAAACACGAAATTCA--------------------TGAAGTTTGATGGTTTGC---------TCACTCAAATGCC-----------TTTTTTTTCATG--------ATAGGTTTCTTGTCCAAAGTGAAAAAGATCTTGGAATGCGTGTGTTTCCATTGTTCCAAGCTCAAAGTCGATGATGTATGTGTATTTTTTTTTTTGGCAGCTTACG------------------------------------CTCATCGGGTTGACTGGGGCTTATCACTTT------------------TTTTTTTTTATTTTTTTTG---GGAATAGTCGGACCCGCGGTTTGTACATGCACGCAAGATCAGGGATGCCAAAGCGCGTATGCGTGCTGTTTGGGAGCTTGCCAAGGTGAAGACGGTGTGTGATGGCGGCTCTGGTGACGACAATGGGTTTGAAGAGACGGATGAGCAGCAGCGCAACCCGCATGGCGGCTGCGGCAACAAGCAGCCTTTGATTCGTAAAGATGGGCTCAAGTTGTATGCTGTTTTTCGCGCGTCAGCCAATGATGATTCAGGTCATGAGGGCAGGACGCAGCTGCCCGCGCATAAGGTGCTTCAGATTCTCAAGAACATCTCGGACCAGGACATTCGTGACATGGGTCTCTCTGAGGAATTTGCACGTCCCGAGTGGATGATCATCACCATTTTGCCTGTGCCGCCTCCTCAGGTTCGCCCCAGTATCCAAATGGACGGTACCGCTCGTGGCGAGGATGATTTGACCCACAAGCTCTCAGATGTGCTCAAGGCCAATGCCAATGTTCGTCGCTGCGAGTCGGAAGGTGCGCCTGTCCACGTCGTGCAAGAGTTTGAACAGCTACTGCAGGTAAAATAATA---------------------------------------------------CAATGAAAACACGACTCCTTCCTCTTCCTCTTGCACCCCCCTTTACCTCCATGTGTCTCACTTTTATTTCTTTCTCTTTCTTTCTT-CCCAAAATTAGTTCCACATTGCCACGTACATGGACAATGATATTGCTGG
>Gongronella_eborensis_MUM_10.262
-------------G-----TCTCC--------AAATCTGG--AGT--TTCTTTGA--T-ACAATTTCTCTTCTTTTCCTTTGGAGGCA-----ACTTTGAAGGAT-TTGAA-GGAATCCACTGTGAT----------CTG-TTT-CGAGCTTTTTTTTTTTTTTTTT-------GAAAAAAAAA-AACT--CCCCCCCCT----TTTTTT--TTTTT---GGAAA---AAAA----AGGGGGTGGGGCC---TTTTTTG-------G-ACCCCCAA----TTCAAAACACTTTTTAA-----------AATTTTTGATTGAT--------TCTTAATTGAAAC----AAAAAAACAACTTTCAACAATTGATCTCTCGGCTTACGCATCGATGAAGAACGCAGCGAATCGCGATATGTAATGTGATCTGCATTTAGTGAATCATCGAATCTTTGAACGCATCTTGCGCCCAATGGTAATCCTTTGGGCACGCCTGTTTCAGTGTTATGTTAAACCCA-----AAAGC---TCT--------------------------TTTT-------------------------------------------------------------------------------------------------------------TTGGTGATGTAA------CGTTGGG--------------------------------CTTGCCAATC---TTTTT----TTGATTG----------------------------GTCTTGCTTGGAAT-GA-TATCAATTCCAGTCGGATCAC--CTTATTCTT--------------------CAGATCAGGCTTTGGTAGACT---ACCGAAAGTCGCGTTTGA-ATGGATTTAGG-CCC--------------------GAATTGAGTGGGATTTT--------------------------------------TCCCCTAGTAACGGCGAGTGAA-GAGGGAAAAGCTCAAGTTTGGAAGCT-TCGTGGCATAGCTACGACGCGTTGT-AAACTGAAGTTTTTTGGGTGATTGGGCGACCGGATAAATAAGTCCTTTGGAAAGGGGCAACATAGAGGGTGACATTCCCGTCTTTGGTCCGAGTCAGTGCAGTCG-CTACCCAGGAAACGACGAGTCAGGTTGTTTGGGAATGCAGCCTAAAATGGGAGGTAAATCTCTCCTAAAGCTAAATACTGGCGTAAGACCGATAGCGAACAAGTACCGTGAGGGAAAGATGAAAAGGACTTTGAAAAGAGGGTCAAATAGTACGTGAAATTGTTGAAAGGGAACCGTATGAAAGTAGACTGGCTTGGTGATGATCAATGTGTGTTTCGGCACGCATGCACTCATTGCC-TTTGCCAGCCAGCGGCAGTTTTTGCTAAAGGAAGAAAATCAGGGGAATGTGGCTTCGATTTCGGTTGAAGTGTTATAGCTCCTGGTAAAATACTTTGGCAGAGACTGAGGCTAGCAGTGGGT-CTTTGGG----AACTTTGCTCGCTTGTCGTCCAATGATCAAG-TTTT---CTTCGGATG----CTTGGTTATTGGGTGGCAACTCGTGTGATGCTTCACCCTCCCGCTTAGGTCGCTGGCGTAATGCTTTTATATGACCCGTCTTGAAACACGGACCAAGGAGTCCACGTATAGAGCGAGTCGTT---GGGTGGCAAACCCAAAGGCGAAGTGAAAGCGATTGGGA---AGAAACTGTTACAGGTGGCACTCCCGGGGGGATATGACGTTTTATACAGATTGACCTCA--CCCAAAGCTCTATGCATGGGACCCGAAAGA-TGGTG-AACTATACTTGAATAGGGTGAAGCCAGAGGAAACTCT-GGTGGAGGCTCGTAGCGATTCT-GACG-TGCAAATCGATC-GTCGAA--TTTGAGTATA-GGGGCGAAA-------------------------------------------------------------------------------------------------------------------------------------------------------------------------------------------------------------------------------------------------------------------------------------------------------------------------------------------------------------------------------------------------------------------------------------------------------------------------------------------------------------------------------------------------------------------------------------------------------------------------------------------------------------------------------------------------------------------------------------------------------------------------------------------------------------------------------------------------------------------------------------------------------------------------------------------------------------------------------------------------------------------------------------------------------------------------------------------------------------------------------------------------------------------------------------------------------------------------------------------------------------------------------------------------------------------------------------------------------------------------------------------------------------------------------------------------------------------------------------------------------------------------------------------------------------------------------------------------------------------------------------------------------------------------------------------------------------------------------------------------------------------------------------------------------------------------------------------------------------------------------------------------------------------------------------------------------------------------------------------------------------------------------------------------------------------------------------------------------------------------------------------------------------------------------------------------
>Gongronella_eborensis_MUM_10.263
TTATCAATGCAAAG-----TCTCCAAA--------TCTGG--AGT--TTCTTTGA--T-ACAATTTCTCTTCTTTTCCTTTGGAGGCA-----ACTTTGAAGGAT-TTGAA-GGAATCCACTGTGAT----------CTG-TTT-CGAGCTTTTTTTTTTTTC-TTT-------TGAAAAAGAAAAGCT--GCAGCCCGT----TTTTTTT-CTTT----GGAAA---CAAA----CGGGTGTGGGGCC---TTTTTAG-------G-ACTCGCAA----TTCAATACACTTTATGA-----------AATTCTTGATTGAT--------TCTTAATTGAAAC----AAAAAAACAACTTTCAACAATGGATCTCTCGGCTTACGCATCGATGAAGAACGCAGCGAATCGCGATATGTAATGTGATCTGCATTTAGTGAATCATCGAATCTTTGAACGCATCTTGCGCCCAAGGGTAATCCTTTGGGCACGCCTGTTTCAGTGTTATGTTAAACCCA-----AAAGC---TCT--------------------------TTTT-------------------------------------------------------------------------------------------------------------TTGGTGATGTAA------CGTTGGG--------------------------------CTTGCCAATC---TTTTT----TTGATTG----------------------------GTCTTGCTTGGAAT-GA-TATCAATTCCAGTCGGATCAC--CTTATTCTT--------------------CAGATCAGGCTTTGGTAGACT---ACCGAAAGTCGCGTTTGA-ATGGATTTAGG-CCC--------------------GAATTGA-TGGGATTTTA-----CCA--TTTTTCAA--TAT-TAACCTGAAATCATCCCCTAGTAACGGCGAGTGAA-GAGGGAAAAGCTCAAGTTTGGAAGCT-TCGTGGCATAGCTACGACGCGTTGT-AAACTGAAGTTTTTTGGGTGATTGGGCGACCGGATAAATAAGTCCTTTGGAAAGGGGCAACATAGAGGGTGACATTCCCGTCTTTGGTCCGAGTCAGTGCAGTCG-CTACCCAGGAAACGACGAGTCAGGTTGTTTGGGAATGCAGCCTAAAATGGGAGGTAAATCTCTCCTAAAGCTAAATACTGGCGTAAGACCGATAGCGAACAAGTACCGTGAGGGAAAGATGAAAAGGACTTTGAAAAGAGGGTCAAATAGTACGTGAAATTGTTGAAAGGGAACCGTATGAAAGTAGACTGGCTTGGTGATGATCAATGTGTGTTTCGGCACGCATGCACTCATTGCC-TTTGCCAGCCAGCGGCAGTTTTTGCTAAAGGAAGAAAATCAGGGGAATGTGGCTTCGATTTCGGTTGAAGTGTTATAGCTCCTGGTAAAATACTTTGGCAGAGACTGAGGCTAGCAGTGGGT-CTTTGGG----AACTTTGCTCGCTTGTCGTCCAATGATCAAG-TTTT---CTTCGGATG----CTTGGTTATTGGGTGGCAACTCGTGTGATGCTTCACCCTCCCGCTTAGGTCGCTGGCGTAATGCTTTTATATGACCCGTCTTGAAACACGGACCAAGGAGTCCACGTATAGAGCGAGTCGTT---GGGTGGCAAACCCAAAGGCGAAGTGAAAGCGATTGGGA---AGAAACTGTTACAGGTGGCACTCCCGGGGGGATATGACGTTTTATACAGATTGACCTCA--CCCAAAGCTCTATGCATGGGACCCGAAAGA-TGGTG-AACTATACTTGAATAGGGTGAAGCCAGAGGAAACTCT-GGTGGAGGCTCGTAGCGATTCT-GACG-TGCAAATCGATC-GTCGAA--TTTGAGTATA-GGGGCGAAA-------------------------------------------------------------------------------------------------------------------------------------------------------------------------------------------------------------------------------------------------------------------------------------------------------------------------------------------------------------------------------------------------------------------------------------------------------------------------------------------------------------------------------------------------------------------------------------------------------------------------------------------------------------------------------------------------------------------------------------------------------------------------------------------------------------------------------------------------------------------------------------------------------------------------------------------------------------------------------------------------------------------------------------------------------------------------------------------------------------------------------------------------------------------------------------------------------------------------------------------------------------------------------------------------------------------------------------------------------------------------------------------------------------------------------------------------------------------------------------------------------------------------------------------------------------------------------------------------------------------------------------------------------------------------------------------------------------------------------------------------------------------------------------------------------------------------------------------------------------------------------------------------------------------------------------------------------------------------------------------------------------------------------------------------------------------------------------------------------------------------------------------------------------------------------------------------
>Gongronella_guangdongensis_CGMCC_3_15212
TTATCAATGCAAAG-----TTTCTC---TCCTTTTTTGGG--GGA--TTCTTTGA--T-ACAATTTCTCTTCTTTTTCTTT------------------CAGGAAATTGAA-GGAATCCACTGTGAT----------CTGTTTT-CGAGCTTTTTCTCAAT---TTT-------TGAGA--TTA-AGCT--ACAACCCGT----TTTTTT--CTTT----GGAAA---CAAA----CGGGTGTGGGGCC---TTTTTAG-------G-ACTCGCAA----TTCAATATACTTTATGA-----------AATTCTTGATTGAT--------TCTTAATTGAAAC----AAAAAAACAACTTTCAACAATGGATCTCTCGGCTTACGCATCGATGAAGAACGCAGCGAATCGCGATATGTAATGTGATCTGCATTTAGTGAATCATCGAATCTTTGAACGCATCTTGCGCCCAAGGGTAATCCTTTGGGCACGCCTGTTTCAGTGTTATGTTAAACCCA-----AAAAC-----T--------------------------TTTT-------------------------------------------------------------------------------------------------------------TTGGTGATGTAA------CGTTGGG--------------------------------CTTGCCAATC---TTTTT----TAGATTG----------------------------GTCTTGCTTGGAAT-GA-TGTCAATTCCAGTCGGATCAC--CTTATTCTT--------------------CAGATCAGGCTTTGGTAGATT---ACCGAAAGTCGCGTTTGA-ACGGATTTTGG-CCC--------------------GAATTGA-TGGGATTTTT--AAAACA--TTTTTCAA--TAT-TAACCT-AAATCATCCCCTAGTAACGGCGAGTGAA-GAGGGAAAAGCTCAAGTTTGGAAGCT-TCGTGGCATAGGTACGACGCGTTGT-AAACTGAAGTTTTTTGGGTGATTGGGCGACCGGATAAATAAGTCCTTTGGAAAGGGGCAACATAGAGGGTGACATTCCCGTCTTTGGTCCGAGTCAGTGCAGTCG-CTACCCAGGAAACGACGAGTCAGGTTGTTTGGGAATGCAGCCTAAAATGGGAGGTAAATCTCTCCTAAAGCTAAATACTGGCGTAAGACCGATAGCGAACAAGTACCGTGAGGGAAAGATGAAAAGGACTTTGAAAAGAGGGTCAAATAGTACGTGAAATTGTTGAAAGGGAACCGTATGAAAGTAGACTGGCTTGGTGATGATCAATGTGTGTTTCGGCACGCATGCACTCATTGCC-TTTGCCAGCCAGCGGCAGTTTTTGCTAAAGGAAGAAAATCAGGGGAATGTGGCTTCGACTTCGGTTGAAGTGTTATAGCTCCTGGTAAAATACTTTGGCAGAGACTGAGGCTAGCAGTGGGT-TTTTGGG----AACTTTGCGCGCTTGTCGTCCAATGGTCAAG-TTTT---CTTCGGATG----CTTGGTTATTGGGTGGCAACTCGTGTGATGCTTCACCCTCCCGCTTAGGTCGCTGGCGTAATGCTTTTATATGACCCGTCTTGAAACACGGACCAAGGAGTCCACGTATAGAGCGAGTCGTT---GGGTGGCAAACCCAAAGGCGAAGTGAAAGCGATTGGGA---AGAAACTGTTACAGGTGGCACTCCCGGGGGGATATGACGTTTTATACAGATTGACCTCA--CCCAAAGCTCTATGCATGGGACCCGAAAGA-TGGTG-AACTATACTTGAATAGGGTGAAGCCAGAGGAAACTCT-GGTGGAGGCTCGTAGCGATTCT-GACG-TGCAAATCGATC-GTCGAA--TTTGAGTATA-GGGGCGAAA-------------------------------------------------------------------------------------------------------------------------------------------------------------------------------------------------------------------------------------------------------------------------------------------------------------------------------------------------------------------------------------------------------------------------------------------------------------------------------------------------------------------------------------------------------------------------------------------------------------------------------------------------------------------------------------------------------------------------------------------------------------------------------------------------------------------------------------------------------------------------------------------------------------------------------------------------------------------------------------------------------------------------------------------------------------------------------------------------------------------------------------------------------------------------------------------------------------------------------------------------------------------------------------------------------------------------------------------------------------------------------------------------------------------------------------------------------------------------------------------------------------------------------------------------------------------------------------------------------------------------------------------------------------------------------------------------------------------------------------------------------------------------------------------------------------------------------------------------------------------------------------------------------------------------------------------------------------------------------------------------------------------------------------------------------------------------------------------------------------------------------------------------------------------------------------------------
>Gongronella_guangdongensis_CGMCC_3_15213
TTATCAATGCAAAG-----TTTCTC---TCCTTTTTTGGG--GGA--TTCTTTGA--T-ACAATTTCTCTTCTTTTTCTTT------------------CAGGAAATTGAA-GGAATCCACTGTGAT----------CTGTTTT-CGAGCTTTTTCTCAAT---TTT-------TGAGA--TTA-AGCT--ACAACCCGT----TTTTTT--CTTT----GGAAA---CAAA----CGGGTGTGGGGCC---TTTTTAG-------G-ACTCGCAA----TTCAATATACTTTATGA-----------AATTCTTGATTGAT--------TCTTAATTGAAAC----AAAAAAACAACTTTCAACAATGGATCTCTCGGCTTACGCATCGATGAAGAACGCAGCGAATCGCGATATGTAATGTGATCTGCATTTAGTGAATCATCGAATCTTTGAACGCATCTTGCGCCCAAGGGTAATCCTTTGGGCACGCCTGTTTCAGTGTTATGTTAAACCCA-----AAAAC-----T--------------------------TTTT-------------------------------------------------------------------------------------------------------------TTGGTGATGTAA------CGTTGGG--------------------------------CTTGCCAATC---TTTTT----TAGATTG----------------------------GTCTTGCTTGGAAT-GA-TGTCAATTCCAGTCGGATCAC--CTTATTCTT--------------------CAGATCAGGCTTTGGTAGATT---ACCGAAAGTCGCGTTTGA-ACGGATTTTGG-CCC--------------------GAATTGA-TGGGATTTTT--AAAACA--TTTTTCAA--TAT-TAACCT-AAATCATCCCCTAGTAACGGCGAGTGAA-GAGGGAAAAGCTCAAGTTTGGAAGCT-TCGTGGCATAGGTACGACGCGTTGT-AAACTGAAGTTTTTTGGGTGATTGGGCGACCGGATAAATAAGTCCTTTGGAAAGGGGCAACATAGAGGGTGACATTCCCGTCTTTGGTCCGAGTCAGTGCAGTCG-CTACCCAGGAAACGACGAGTCAGGTTGTTTGGGAATGCAGCCTAAAATGGGAGGTAAATCTCTCCTAAAGCTAAATACTGGCGTAAGACCGATAGCGAACAAGTACCGTGAGGGAAAGATGAAAAGGACTTTGAAAAGAGGGTCAAATAGTACGTGAAATTGTTGAAAGGGAACCGTATGAAAGTAGACTGGCTTGGTGATGATCAATGTGTGTTTCGGCACGCATGCACTCATTGCC-TTTGCCAGCCAGCGGCAGTTTTTGCTAAAGGAAGAAAATCAGGGGAATGTGGCTTCGACTTCGGTTGAAGTGTTATAGCTCCTGGTAAAATACTTTGGCAGAGACTGAGGCTAGCAGTGGGT-TTTTGGG----AACTTTGCGCGCTTGTCGTCCAATGGTCAAG-TTTT---CTTCGGATG----CTTGGTTATTGGGTGGCAACTCGTGTGATGCTTCACCCTCCCGCTTAGGTCGCTGGCGTAATGCTTTTATATGACCCGTCTTGAAACACGGACCAAGGAGTCCACGTATAGAGCGAGTCGTT---GGGTGGCAAACCCAAAGGCGAAGTGAAAGCGATTGGGA---AGAAACTGTTACAGGTGGCACTCCCGGGGGGATATGACGTTTTATACAGATTGACCTCA--CCCAAAGCTCTATGCATGGGACCCGAAAGA-TGGTG-AACTATACTTGAATAGGGTGAAGCCAGAGGAAACTCT-GGTGGAGGCTCGTAGCGATTCT-GACG-TGCAAATCGATC-GTCGAA--TTTGAGTATA-GGGGCGAAA-------------------------------------------------------------------------------------------------------------------------------------------------------------------------------------------------------------------------------------------------------------------------------------------------------------------------------------------------------------------------------------------------------------------------------------------------------------------------------------------------------------------------------------------------------------------------------------------------------------------------------------------------------------------------------------------------------------------------------------------------------------------------------------------------------------------------------------------------------------------------------------------------------------------------------------------------------------------------------------------------------------------------------------------------------------------------------------------------------------------------------------------------------------------------------------------------------------------------------------------------------------------------------------------------------------------------------------------------------------------------------------------------------------------------------------------------------------------------------------------------------------------------------------------------------------------------------------------------------------------------------------------------------------------------------------------------------------------------------------------------------------------------------------------------------------------------------------------------------------------------------------------------------------------------------------------------------------------------------------------------------------------------------------------------------------------------------------------------------------------------------------------------------------------------------------------------
>Gongronella_hydei_KUMCC_18_0198
TTATCAATGCAAAG-----TTTCTCCAAT--GAATTTTGG--GGT--TTCTTTGA--T-AAAATTTCTCTTCTTTTTCCTTT-----------CTTTTGAGGGAA-TTGAA-GGAATCCACTGTGAT----------CTG-TTT-CGAGCTTTTTCA-------TTT-------TGAAA----A-AGCT--ACAACCCGT----TTTTTTTTCTTTTG--GAAAA---CAAA----CGGGTGTGGGGCC---TTTTTAG-------GTTCTCGCAA----TTCAATATACTTTATGA-----------AATTCTTGATTGAT--------TCTTAATTGAAAC-----AAAAAACAACTTTCAACAATGGATCTCTCGGCTTACGCATCGATGAAGAACGCAGCGAATCGCGATATGTAATGTGATCTGCATTTAGTGAATCATCGAATCTTTGAACGCATCTTGCGCCCAAGGGTAATCCTTTGGGCACGCCTGTTTCAGTGTTATGTTAAACCCA-----AAATC---TCT--------------------------TTTT-------------------------------------------------------------------------------------------------------------TTGGTGATGTAA------CGTTGGG--------------------------------CTTGCCAATCAATTTTTT----TTGATCG----------------------------GTCTTGCTTGGAAT-GA-TATCAATTCCAGTCGGATCAC--CTTATTCTT--------------------CAGATCAGGCTTTGGTAGACT---ACCGAAAGTCGCGTTTGAACTAAA---AAGGCCC--------------------GAATTGA-TGGGATTTTT---AAACA---TTTTCAA--TATTTAACCTGAAATC-TCCCCTAGTAACGGCGAGTGAA-GAGGGAAAAGCTCAAGTTTGGAAGCT-TCGTGGCATAGCTACGACGCGTTGT-AAACTGAAGTTTTTTGGGTGATTGGGCGACCGGATAAATAAGTCCTTTGGAAAGGGGCAACATAGAGGGTGACATTCCCGTCTTTGGTCCGAGTCAGTGCAGTCG-CTGCCCAGGAAACGACGAGTCAGGTTGTTTGGGAATGCAGCCTAAAATGGGAGGTAAATCTCTCCTAAAGCTAAATACTGGCGTAAGACCGATAGCGAACAAGTACCGTGAGGGAAAGATGAAAAGGACTTTGAAAAGAGGGTCAAATAGTACGTGAAATTGTTGAAAGGGAACCGTATGAAAGTAGACTGGCTTGGTGATGATCAATGTGTGTTTCGGCACGCATGCACTCATTGCC-TTTGCCAGCCAGCGGCAGTTTTTGCTAAAGGAAGAAAATCAGGGGAATGTAGCTTCGATTTCGGTTGAAGTGTTATAGCTCCTGGTAAAATACTTTGGCAGAGACTGAGGCTAGCAGCGGAT-CTTTGGG----AACTTTGCGCGCTTGTCGTCCAATGGTCAAG-TTTT---CTTCGGATG----CTTGGTCATTGGGTGGCAACTCGTGTGATGCTTCACCCTTCCGCTTAGGTCGCTGGCGTAATGCTTTTATATGACCCGTCTTGAAACACGGACCAAGGAGTCCACGTATAGAGCGAGTCGTT---GGGTGGCAAACCCAAAGGCGAAGTGAAAGCGATTGGGA---AGAAACTGTTACAGGTGGCACTCCCGGGGGGATATGACGTTTTATACAGATTGACCTCA--CCCAAAGCTCTATGCATGGGACCCGAAAGA-TGGTG-AACTATACTTGAATAGGGTGAAGCCAGAGGAAACTCT-GGTGGAGGCTCGTAGCGATTCT-GACG-TGCAAATCGATC-GTCGAA--TTTGAGTATA-GGGGCGAAA-------------------------------------------------------------------------------------------------------------------------------------------------------------------------------------------------------------------------------------------------------------------------------------------------------------------------------------------------------------------------------------------------------------------------------------------------------------------------------------------------------------------------------------------------------------------------------------------------------------------------------------------------------------------------------------------------------------------------------------------------------------------------------------------------------------------------------------------------------------------------------------------------------------------------------------------------------------------------------------------------------------------------------------------------------------------------------------------------------------------------------------------------------------------------------------------------------------------------------------------------------------------------------------------------------------------------------------------------------------------------------------------------------------------------------------------------------------------------------------------------------------------------------------------------------------------------------------------------------------------------------------------------------------------------------------------------------------------------------------------------------------------------------------------------------------------------------------------------------------------------------------------------------------------------------------------------------------------------------------------------------------------------------------------------------------------------------------------------------------------------------------------------------------------------------------------------
>Gongronella_inconstans_CGMCC_3.27029
TTATCAATGCAAAG-----TTTCTCCCAATGAATTTTGGG--GGT--TTCTTTGA--T-AAAATTTCTCTTCTTTTCCTTT-------------TTTCGAGGGAA-TTGAA-GGAATCCACTGTGAT----------CTG-TTT-CGAGCTTTTTTTCA-----TTTGAAAAAATGAAA----AAAGCT--ACAACCCGT----TTTTTTTCTTTT----GGAAA---CAAA----CGGGTGTGGGGCCTTTTTTTTAG-------G-ACTCGCAA----TTCAATATACTTTATGA-----------AATTCTTGATTGAT--------TCTTAATTGAAAC----AAAAAAACAACTTTCAACAATGGATCTCTCGGCTTACGCATCGATGAAGAACGCAGCGAATCGCGATATGTAATGTGATCTGCATTTAGTGAATCATCGAATCTTTGAACGCATCTTGCGCCCAAGGGTAATCCTTTGGGCACGCCTGTTTCAGTGTTATGTTAAACCCA-----AAATC-TTTTT--------------------------TTTT-------------------------------------------------------------------------------------------------------------TTGGGGATGTAA------CGTTGGG--------------------------------CTTGCCAATC----TTTT----TTGATTG----------------------------GTCTTGCTTGGAAT-GA-TATCAATTCCAGTCGGATCAC--CTTATTCTT--------------------CAGATCAGGCTTTGGTAGATT---ACCGAAAGTCGCGTTTGA-ATGGATTTAGG-CCC--------------------GAATTGA-TGGGATTTTT--AAAACA--TTTTTCAA--TATTTAACCTGAAATCA-----TAGTAACGGCGAGTGAA-GAGGGAAAAGCTCAAGTTTGGAAGCT-TCGTGGCATAGCTACGACGCGTTGT-AAACTGAAGTTTTTTGGGTGATTGGGCGACCGGATAAATAAGTCCTTTGGAAAGGGGCAACATAGAGGGTGACATTCCCGTCTTTGGTCCGAGTCAGTGCAGTCG-CTGCCCAGGAAACGACGAGTCAGGTTGTTTGGGAATGCAGCCTAAAATGGGAGGTAAATCTCTCCTAAAGCTAAATACTGGCGTAAGACCGATAGCGAACAAGTACCGTGAGGGAAAGATGAAAAGGACTTTGAAAAGAGGGTCAAATAGTACGTGAAATTGTTGAAAGGGAACCGTATGAAAGTAGACTGGCTTGGTGATGATCAATGTGTGTCTCGGCACGCATGCACTCATTGCC-TTTGCCAGCCAGCGGCAGTTTTTGCTAAAGGAAGAAAATCAGGGGAATGTGGCTTCGATTTCGGTCGAAGTGTTATAGCTCCTGGTAAAATACTTTGGCAGAGACTGAGGCTAGCAGCGGAT-TTTTGGG----AACTTTGTGCGCTTGTCGTCCAATGGCTAAG-TTTT---CTTCGGATG----CTTGGTCATTGGGTGGCAACTCGTGTGATGCTTCACCCTTCCGCTTAGGTCGCTGGCGTAATGCTTTTATATGACCCGTCTTGAAACACGGACCAAGGAGTCCACGTATAGAGCGAGTCGTT---GGGTGGCAAACCCAAAGGCGAAGTGAAAGCGATTGGGA---AGAAACTGTTACAGGTGGCACTCCCGGGGGGATATGACGTTTTATACAGATTGACCTCA--CCCAAAGCTCTATGCATGGGACCCGAAAGA-TGGTG-AACTATACTTGAATAGGGTGAAGCCAGAGGAAACTCT-GGTGGAGGCTCGTAGCGATTCT-GACG-TGCAAATCGATC-GTCGAA--TTTGAGTATA-GGGGCGAAA--ATCGAGAAGTTCGAGAAGGAAGCCGCTGAACTCGGTAAGGGTTCCTTCAAGTACGCCTGGGTTTTGGACAAGCTCAAGGCTGAGCGTGAGCGTGGTATCACCATTGACATTGCTCTCTGGAAGTTCGAGACCCCCAAGTACCACGTCACCGTCATTGACGCCCCTGGCCATCGTGATTTCATCAAGAACATGATCACTGGTACGTTGCCCCTGAGGAGCACCCCGTCTTGTTGACCGAGGCCCCTCTCAACCCCAAGTCCAACCGTGAAAAGATGACCCAAATCATGTTTGAGACCTTCAATGCCCCTGCCTTCTACGTTGCCATCCAGGCCGTCTTGTCCCTGTATGCCTCTGGCCGTACCACTGGTATTGTCTTGGACTCTGGTGATGGTGTCACCCACACCGTCCCCATCTACGAGGGTTATGCCCTCCCTCACGCCATCTTGCGTCTTGACATGGCCGGTCGCGACTTGACCGACTACTTGATGCGCATCTTGTCCGAGCGTGGCCACGCATTCACCACCACCGCCGAGCGCGAAATTGTCCGTGACATCAAGGAGAAGCTCTGCTACGTCGCCCTCGACTTTGAGCAAGAATTGGAGACCGCCCGCAACTCGTCGGCCCTCGAAAAGTCCTATGAGCTTCCTGACGGCCAGGTCATCACCATTGGCAACGAGCGCTTCCGCGCCCCCGAGGCTCTCTTCCAGCCCTCGTTCCTTGGCCTTGAGTCCGTCGGCATCCACGAGACCACCTACAACTCCATCATGAAGTGTGACGTGGATATCCGTAAGGATCTCTACTCCAACATTGTCATGTCGGGCGGCACCACCATGTACCCCGGTATCGCCGACCGCATGCAGAAGGAGATCACCGCCTTGGCCCCCAGCTCCATGAAGATCAAGATCGTCGCTCCCCCCGAGCGCAAGTATTCCGTCTGGATCGGTGGTTCCATCTTGGCCTCCCTCTCCACTTTCCAACAGAGTGTCCTGGCCATTTTGCCCACATCGATCTTGCCAAGCCTGTCTACCACATTGGTAAAAAAAAAAAAAAAAAGGGAGGAGGGAGGGAGGGAGAGGGGTGCCATTGGGC---------TAAAACACAGACC-ATCTCACTGTTTTTTTTTTTTGTTGTTCTTATAGGTTTCATGTCAAAAGTGAAAAAGATTCTGGAGTGCGTGTGTTTCCACTGCTCCAAGCTCAAAGTCGACGACGTAAG-TGGCTCC---TTG----------GG------------------AAAGTG-------AATTG------GAATTG---GAGGCTTATTTTCTATCTTGTTTTCTCTTTTTTTTTCTCTTTCTCTCTTTTT-CTTGCATAGTCTGATCCTCGTTTTGCGCGTGCACGCAAGATTCGGGACCCCAAGGCGCGTATGCGTTCTGTTTGGGAACTTGCCAAGGTCAAGATGGTGTGTGATGGCGGTTCGCGCGACGACAATGGGTTTGAAGAGACGGATGAGCAGCAGCGCAATCCGCACGGCGGCTGCGGCAACAAGCAGCCATTGATCCGCAAGGATGGTCTAAAGTTGTACGCGGTGTTCCGCGCAGGTGCCAATGACGACTCTGGCCACGAGGGCAAGACGCAATTGCCCGCGCACAAGGTGCTGCAGATCCTCAAGAACATCAGCGACCAAGACATCCGCGACATGGGCCTGTCCGAGGAATTCGCGCGTCCCGAGTGGATGATTGTCACCATCCTGCCCGTCCCGCCCCCTCAGGTCCGCCCCAGCATTCAAATGGACGGCACCAGCCGTGGTGAAGACGATTTGACACACAAGCTGTCCGATGTCCTAAAGGCAAATGCCAATGTGCGCCGCTGCGAATCCGAGGGCGCTCCTGTCCACGTTGTTCAGGAATTCGAGCAGCTGTTGCAGGTAAAAAAAAAA------AAAAGAAAAAAGAAAA--------------------GATAAAACCAATG-AAA-ACGACAAAATCCCGAATCAATGGC---GCCC-------------ATCTCATCCTTTTTTATTTTATTTTTTTCCTT-GCCTATGATAGTTCCACATTGCCACGTACATGGACAATGACATTGCCGG
>Gongronella_inconstans_SAUCC_4113_3
TTATCAATGCAAAG-----TTTCTCCCAATGAATTTTGGG--GGT--TTCTTTGA--T-AAAATTTCTCTTCTTTTCCTTT-------------TTTCGAGGGAA-TTGAA-GGAATCCACTGTGAT----------CTG-TTT-CGAGCTTTTTTTCA-----TTTGAAAAAATGAAA----AAAGCT--ACAACCCGT----TTTTTTTCTTTT----GGAAA---CAAA----CGGGTGTGGGGCCTTTTTTTTAG-------G-ACTCGCAA----TTCAATATACTTTATGA-----------AATTCTTGATTGAT--------TCTTAATTGAAAC----AAAAAAACAACTTTCAACAATGGATCTCTCGGCTTACGCATCGATGAAGAACGCAGCGAATCGCGATATGTAATGTGATCTGCATTTAGTGAATCATCGAATCTTTGAACGCATCTTGCGCCCAAGGGTAATCCTTTGGGCACGCCTGTTTCAGTGTTATGTTAAACCCA-----AAATC-TTTTT--------------------------TTTT-------------------------------------------------------------------------------------------------------------TTGGGGATGTAA------CGTTGGG--------------------------------CTTGCCAATC----TTTT----TTGATTG----------------------------GTCTTGCTTGGAAT-GA-TATCAATTCCAGTCGGATCAC--CTTATTCTT--------------------CAGATCAGGCTTTGGTAGATT---ACCGAAAGTCGCGTTTGA-ATGGATTTAGG-CCC--------------------GAATTGA-TGGGATTTTT--AAAACA--TTTTTCAA--TATTTAACCTGAAATCA-----TAGTAACGGCGAGTGAA-GAGGGAAAAGCTCAAGTTTGGAAGCT-TCGTGGCATAGCTACGACGCGTTGT-AAACTGAAGTTTTTTGGGTGATTGGGCGACCGGATAAATAAGTCCTTTGGAAAGGGGCAACATAGAGGGTGACATTCCCGTCTTTGGTCCGAGTCAGTGCAGTCG-CTGCCCAGGAAACGACGAGTCAGGTTGTTTGGGAATGCAGCCTAAAATGGGAGGTAAATCTCTCCTAAAGCTAAATACTGGCGTAAGACCGATAGCGAACAAGTACCGTGAGGGAAAGATGAAAAGGACTTTGAAAAGAGGGTCAAATAGTACGTGAAATTGTTGAAAGGGAACCGTATGAAAGTAGACTGGCTTGGTGATGATCAATGTGTGTCTCGGCACGCATGCACTCATTGCC-TTTGCCAGCCAGCGGCAGTTTTTGCTAAAGGAAGAAAATCAGGGGAATGTGGCTTCGATTTCGGTCGAAGTGTTATAGCTCCTGGTAAAATACTTTGGCAGAGACTGAGGCTAGCAGCGGAT-TTTTGGG----AACTTTGTGCGCTTGTCGTCCAATGGCTAAG-TTTT---CTTCGGATG----CTTGGTCATTGGGTGGCAACTCGTGTGATGCTTCACCCTTCCGCTTAGGTCGCTGGCGTAATGCTTTTATATGACCCGTCTTGAAACACGGACCAAGGAGTCCACGTATAGAGCGAGTCGTT---GGGTGGCAAACCCAAAGGCGAAGTGAAAGCGATTGGGA---AGAAACTGTTACAGGTGGCACTCCCGGGGGGATATGACGTTTTATACAGATTGACCTCA--CCCAAAGCTCTATGCATGGGACCCGAAAGA-TGGTG-AACTATACTTGAATAGGGTGAAGCCAGAGGAAACTCT-GGTGGAGGCTCGTAGCGATTCT-GACG-TGCAAATCGATC-GTCGAA--TTTGAGTATA-GGGGCGAAA--ATCGAGAAGTTCGAGAAGGAAGCCGCTGAACTCGGTAAGGGTTCCTTCAAGTACGCCTGGGTTTTGGACAAGCTCAAGGCTGAGCGTGAGCGTGGTATCACCATTGACATTGCTCTCTGGAAGTTCGAGACCCCCAAGTACCACGTCACCGTCATTGACGCCCCTGGCCATCGTGATTTCATCAAGAACATGATCACTGGTACGTTGCCCCTGAGGAGCACCCCGTCTTGTTGACCGAGGCCCCTCTCAACCCCAAGTCCAACCGTGAAAAGATGACCCAAATCATGTTTGAGACCTTCAATGCCCCTGCCTTCTACGTTGCCATCCAGGCCGTCTTGTCCCTGTATGCCTCTGGCCGTACCACTGGTATTGTCTTGGACTCTGGTGATGGTGTCACCCACACCGTCCCCATCTACGAGGGTTATGCCCTCCCTCACGCCATCTTGCGTCTTGACATGGCCGGTCGCGACTTGACCGACTACTTGATGCGCATCTTGTCCGAGCGTGGCCACGCATTCACCACCACCGCCGAGCGCGAAATTGTCCGTGACATCAAGGAGAAGCTCTGCTACGTCGCCCTCGACTTTGAGCAAGAATTGGAGACCGCCCGCAACTCGTCGGCCCTCGAAAAGTCCTATGAGCTTCCTGACGGCCAGGTCATCACCATTGGCAACGAGCGCTTCCGCGCCCCCGAGGCTCTCTTCCAGCCCTCGTTCCTTGGCCTTGAGTCCGTCGGCATCCACGAGACCACCTACAACTCCATCATGAAGTGTGACGTGGATATCCGTAAGGATCTCTACTCCAACATTGTCATGTCGGGCGGCACCACCATGTACCCCGGTATCGCCGACCGCATGCAGAAGGAGATCACCGCCTTGGCCCCCAGCTCCATGAAGATCAAGATCGTCGCTCCCCCCGAGCGCAAGTATTCCGTCTGGATCGGTGGTTCCATCTTGGCCTCCCTCTCCACTTTCCAACAGAGTGTCCTGGCCATTTTGCCCACATCGATCTTGCCAAGCCTGTCTACCACATTGGTAAAAAAAAAAAAAAAAAGGGAGGAGGGAGGGAGGGAGAGGGGTGCCATTGGGC---------TAAAACACAGACC-ATCTCACTGTTTTTTTTTTTTGTTGTTCTTATAGGTTTCATGTCAAAAGTGAAAAAGATTCTGGAGTGCGTGTGTTTCCACTGCTCCAAGCTCAAAGTCGACGACGTAAG-TGGCTCC---TTG----------GG------------------AAAGTG-------AATTG------GAATTG---GAGGCTTATTTTCTATCTTGTTTTCTCTTTTTTTTTCTCTTTCTCTCTTTTT-CTTGCATAGTCTGATCCTCGTTTTGCGCGTGCACGCAAGATTCGGGACCCCAAGGCGCGTATGCGTTCTGTTTGGGAACTTGCCAAGGTCAAGATGGTGTGTGATGGCGGTTCGCGCGACGACAATGGGTTTGAAGAGACGGATGAGCAGCAGCGCAATCCGCACGGCGGCTGCGGCAACAAGCAGCCATTGATCCGCAAGGATGGTCTAAAGTTGTACGCGGTGTTCCGCGCAGGTGCCAATGACGACTCTGGCCACGAGGGCAAGACGCAATTGCCCGCGCACAAGGTGCTGCAGATCCTCAAGAACATCAGCGACCAAGACATCCGCGACATGGGCCTGTCCGAGGAATTCGCGCGTCCCGAGTGGATGATTGTCACCATCCTGCCCGTCCCGCCCCCTCAGGTCCGCCCCAGCATTCAAATGGACGGCACCAGCCGTGGTGAAGACGATTTGACACACAAGCTGTCCGATGTCCTAAAGGCAAATGCCAATGTGCGCCGCTGCGAATCCGAGGGCGCTCCTGTCCACGTTGTTCAGGAATTCGAGCAGCTGTTGCAGGTAAAAAAAAAA------AAAAGAAAAAAGAAAA--------------------GATAAAACCAATG-AAA-ACGACAAAATCCCGAATCAATGGC---GCCC-------------ATCTCATCCTTTTTTATTTTATTTTTTTCCTT-GCCTATGATAGTTCCACATTGCCACGTACATGGACAATGACATTGCCGG
>Gongronella_koreana_EML_TS2Bp__
-------TGCAGAT-----CTCTCC-------TTTTTGGG--GGA--TTCTTTGA--T-ACAATTTCTCTTCTTTTCCTTT------------------TAGAGA-TTGAA-GGAATCCACTGTGAT----------CTGTTTT-CGAGCTTTTTCTCAAT---TTT-------TGAGA--TTA-AGCT--ACAACCCGT----TTTTTT--CTTT----GGAAA---CAAA----CGGGTGTGGGGCC---TTTTTGA-------G-ACTCGCAA----TTCAATATACTTTATGA-----------AATTCTTGATTGAT--------TCTTAATTGAAAC----AAAAAAACAACTTTCAACAATGGATCTCTCGGCTTACGCATCGATGAAGAACGCAGCGAATCGCGATATGTAATGTGATCTGCATTTAGTGAATCATCGAATCTTTGAACGCATCTTGCGCCCAAGGGTAATCCTTTGGGCACGCCTGTTTCAGTGTTATGTTAAACCCA-----AAAAC-----T--------------------------TTTT-------------------------------------------------------------------------------------------------------------TTGGTGATGTAA------CGTTGGG--------------------------------CTTGCCAATC---TTTTT----TAGATTG----------------------------GTCTTGCTTGGAAT-GA-TGTCAATTCCAGTCGGATCAC--CTTATTCTT--------------------CAGATCAGGCTTTGGTAGATT---ACCGAAAGTCGCGTTTGA-ACGGATTTTGG-CCC--------------------GAATTGA-TGGGATTTTT--AAAACA--ATTTTCAA--TATTTAACCTGAAATCA-----------------------------------------------------------------------------------------------------------------------------------------------------------------------------------------------------------------------------------------------ATCTCTCCTAAAGCTAAATACTGGCGTAAGACCGATAGCGAACAAGTACCGTGAGGGAAAGATGAAAAGGACTTTGAAAAGAGGGTCAAATAGTACGTGAAATTGTTGAAAGGGAACCGTATGAAAGTAGACTGGCTTGGTGATGATCAATGTGTGTTTCGGCACGCATGCACTCATTGCC-TTTGCCAGCCAGCGGCAGTTTTTGCTAAAGGAAGAAAATCAGGGGAATGTGGCTTCGACTTCGGTTGAAGTGTTATAGCTCCTGGTAAAATACTTTGGCAGAGACTGAGGCTAGCAGTGGGT-TTTTGGG----AACTTTGCGCGCTTGTCGTCCAATGGTCAAG-TTTT---CTTCGGATG----CTTGGTTATTGGGTGGCAACTCGTGTGATGCTTCACCCTCCCGCTTAGGTCGCTGGCGTAATGCTTTTATATGACCCGTCTTGAAACACGGACCAAGGAGTCCACGTATAGAGCGAGTCGTT---GGGTGGCAAACCCAAAGGCGAAGTGAAAGCGATTGGGA---AGAAACTGTAACAGGTGGCACTCCCGGGGGGATATGACGTTTTATACAGATTGACCTCA--CCCAAAGCTCTATGCATGGGACCCGAAAGA-TGGTG-AACTATACTTGAATAGGGTGAAGCCAGAGGAAACTCT-GGTGGAAGCTCGTAGCGATTCT-GACG-TGCCAATCGATC-GTCGAA--TTTGAGTATA-GGGGCGAAA------------------------------------------------------------------------------------------------------------------------------------------------------------------------------------------------------------------------GGAGCACCCCGTTTTGTTGACCGAGGCCCCTCTCAACCCCAAGTCTAACCGTGAAAAGATGACCCAAATCATGTTTGAGACCTTCAATGCCCCTGCCTTCTACGTTGCTATCCAGGCTGTCTTGTCCCTGTATGCCTCTGGCCGTACCACTGGTATTGTCTTGGACTCTGGTGATGGTGTCACCCACACCGTCCCCATCTACGAGGGTTATGCCCTCCCCCACGCCATCCTGCGTCTTGACATGGCCGGTCGCGACTTGACCGACTACTTGATGCGCATCTTGTCTGAGCGTGGCCACGCTTTCACCACCACCGCCGAGCGCGAAATTGTCCGTGACATCAAGGAGAAGCTCTGCTACGTCGCCCTCGACTTTGAGCAAGAATTGGAGACCGCCCGCAACTCGTCGGCCCTCGAAAAGTCCTATGAGCTTCCTGACGGCCAGGTCATCACCATTGGCAACGAGCGCTTCCGCGCCCCCGAGGCTCTCTTCCAGCCCTCGTTCCTTGGCCTTGAGTCCGTCGGCATCCACGAGACCACCTACAACTCCATCATGAAGTGTGACGTTGATATCCGTAAGGATCTCTACTCCAACATTGTCATGTCGGGCGGCACCACCATGTACCCTGGTATCGCCGACCGCATGCAAAAGGAGATCACCGCCTTGGC-------------------------------------------------------------------------------------------------------------------------------------------------------------------------------------------------------------------------------------------------------------------------------------------------------------------------------------------------------------------------------------------------------------------------------------------------------------------------------------------------------------------------------------------------------------------------------------------------------------------------------------------------------------------------------------------------------------------------------------------------------------------------------------------------------------------------------------------------------------------------------------------------------------------------------------------------------------------------------------------------------------------------------------------------------------------------------------------------------------------------------------------------------------------------------------------------------------------------------------------------------------------------------
>Gongronella_lacrispora_ATCC_24412__
TTATCA-TGCAAAG-----CTTTTTCTTTTTTTTTTTTGGGAGAT--TGCTTTGAATTAAAAATTTCTTTTCTTTT-----------------CCTACCCGGGAA-TTGAATTGAACCCCCTGGGAT----------CTGTTTT-CGAGCTTTCTTTTTCTTT-TTT-------TGAATTGAAA-AGCT--ACACCCCGGGTTTTTATTT--CTCTCTGGGGATA---TAAACTTTCGGGTGTGGGACC---TTTTTGG-------A-ACCCCAAT----TTAAATATACTTTATGA-----------AATTC-TGATTGAT--------TCTTAATTGAAACAA--AAAAAAACAACTTTCAACAATGGATCTCTCGGCTTACGCATCGATGAAGAACGCAGCGAATCCCCATATGTAATGTGATCTGCATTTATTGAATAACCGAATCTTTGAAAGCCTCTTGCGCCCAAGGGAAATCCTTGGGGCCCCCCTGTTTCAGTGTTATGTTAAACCCA-----AACTTTTTTTTCTTTTTTTTTTTTGATTGATTGAAAATCTT-------------------------------------------------------------------------------------------------------------TTGGTAATGTAA------TGTTGGG--------------------------------GTGGCCTTTTTAATCTTTTGGATTGATTG----------------------------GTCTTGCTTGGAAT-GATTTTTTATTCCAGTCGGATCAT--AATTTCATT--------------------CAGATTTGACTTTGGTAGACT---ACCGAAAGTTGTGTTTGATTTGAGATTAGGACTC--------------------GAGTTTTTTAG-----TTGGAATATGACTTTTTCAA--TAT-TAACCTGGAATTA--CCCTAGTAACGGCGAGTGAA-GAGGGAAAAGCTCAAGTTTGGAAGCT-TCGTGGCATAGCTACGACGCGTTGT-AAACTGAAGTTTTTTGGGTGATTGGGCGACCGAATAAATAAGTCCTTTGGAAAGGGGCAACATAGAGGGTGACATTCCCGTCTTTGGTTCGAGTCAGTTCAATCG-CTACCCAGGAAACGACGAGTCAGGTTGTTTGGGAATGCAGCCTAAAATGGGAGGTAAATCTCTCCTAAAGCTAAATACTGGCGTAAGACCGATAGCGAACAAGTACCGTGAGGGAAAGATGAAAAGGACTTTGAAAAGAGGGTCAAATAGTACGTGAAATTGTTGAAAGGGAACCGTATGAAAGTAGACTGGCTTGGTGATGATCAATGTGTGTTTCGACACGCATGCACTCATTGCCAATTGCCAGCCAGCGGCAGTTTTTGTTGAAGGAAGAAAATCTTGGGAATGTGGCTTTGACCTTGGTTGAAGTGTTATAGCCCTTGATAAAATACTTTGGCAGAGACTGAGGCTAGCAGTGGGTCTTTTGGG----AAGTTTGCTCGCTTGTCGCTTGATGGTCAAGTTTTT---CTTCGGATG----CTTGGTGATTGAGAGGCAACTCGTGTGATGCTTCACCCTCCCACTTAGGTCGCTGGCGTA------------------------------------------------------------------------------------------------------------------------------------------------------------------------------------------------------------------------------------------------------------------------------------------------------------------------------------------------------------------------------------------------------------------------------------------------------------------------------------------------------------------------------------------------------------------------------------------------------------------------------------------------------------------------------------------------------------------------------------------------------------------------------------------------------------------------------------------------------------------------------------------------------------------------------------------------------------------------------------------------------------------------------------------------------------------------------------------------------------------------------------------------------------------------------------------------------------------------------------------------------------------------------------------------------------------------------------------------------------------------------------------------------------------------------------------------------------------------------------------------------------------------------------------------------------------------------------------------------------------------------------------------------------------------------------------------------------------------------------------------------------------------------------------------------------------------------------------------------------------------------------------------------------------------------------------------------------------------------------------------------------------------------------------------------------------------------------------------------------------------------------------------------------------------------------------------------------------------------------------------------------------------------------------------------------------------------------------------------------------------------------------------------------------------------------------------------------------------------------------------------------------------
>Gongronella_multiramosa_CGMCC_3_26216
TTATCAATGCAAAG-----CCCTCGAATCTCGTTTTTCGA--GGT--GTCTTTGA--T--CAATTT-TCTTCTTTTTCCTC------------CACTCGAGGGAT-TTGAA-GGAATCCACTGTGAT----------CTG-TCT-CGAGCCTTCTCT-------TTA-------CGAGA----A-AGCT--GCAACCCGG----TTTTTT--CCTT----GGAAA---CAAT----CGGGGGTGGGGCC----TCCAAG-------G-TCCTGCCA----TTCAGTATACTTTATGA-----------AATTCTTGAT------------TTTTTATTGAAACAATGAAAAAAACAACTTTCAACAATGGATCTCTCGGCTTACGCATCGATGAAGAACGCAGCGAATCGCGATATGTAATGTGATCTGCATTTAGTGAATCATCGAATCTTTGAACGCATCTTGCGCCCAAGGGTAATCCTTTGGGCACGCCTGTTTCAGTGTTATGTTCAACCCA-----AAATC----TC--------------------------TTTT-------------------------------------------------------------------------------------------------------------TTGGTGATGTAA------CGTTGGG--------------------------------CTTGCTAGTC-----TTT----TAGACTG----------------------------GTCTTGCCTGGAAT-GA-TGTCAATTCCAGTCGGACTCT--AATGATTTT--------------------CAGATCTGGCTTTGGTAATCT---ACCGAAGGTCGCTTTTGA-ATGA--TTTGGACCC--------------------GAATTTACTGGGGTATTA-----GCA--TTTTTCAC--TTTTTAACCTGAAATCA-CCCCTAGTAACGGCGAGTGAA-GAGGGAAAAGCTCAAGTTTGGAAGCT-TCGTGGCATAGCTACGACGCGTTGT-AAACTGAAGTTTTTAGGGTGACTGGGCGACCGAATAAATAAGTCCTTTGGAAAGGGGCAACATAGAGGGTGACATTCCCGTCTTTGGTTCGAGTCAGTTCAGTCG-CTGCCCTGGAAACGACGAGTCAGGTTGTTTGGGAATGCAGCCTAAAATGGGAGGTAAATCTCTCCTAAAGCTAAATACTGGCGTAAGACCGATAGCGAACAAGTACCGTGAGGGAAAGATGAAAAGGACTTTGAAAAGAGGGTCAAATAGTACGTGAAATTGTTGAAAGGGAACCGTATGAAAGTAGACTGGCCTGGAGATGATCAATGTGTGTCTCGGCACGCATGCACTCATTTCCGTGTGCCAGCCAGCGGCAGTTTTTGCTAAAGGAAGAAAATTAGGGGAATGTGGCTTCAGCTTCGGTTGAAGTGTTATAGCTCCTAATAAAATACTTTGGCAGAGACTGAGGCTAGCAGTGGGT-CTTTGGG----AACTTTGCTCGCTTGTCGTTTGCAAGGCTAG-TTTT---CTTCGGATG----CTCGTTTTGTGAATGGCAACTCGTGTGATGCTTCACCCTCCCGCTTAGGTCGCTGGCGTAATGCTTTTATATGACCCGTCTTGAAACACGGACCAAGGAGTCCACGTATAGAGCGAGTCGTT---GGGTGGCAAACCCAAAGGCGAAGTGAAAGCGATTGGGA---AGAAACCTTAAAAAGTGGCACTCCCGGGGGGATATGACGTTTTATACAGATTGACCTCA--CCCAAAGCTCTATGCATGGGACCCGAAAGA-TGGTG-AACTATACTTGAATAGGGTGAAGCCAGAGGAAACTCT-GGTGGAGGCTCGTAGCGATTCT-GACG-TGCAAATCGATC-GTCGAA--TTTGAGTATA-GGGGCGAAA---TCGAGAAGTTCGAGAAGGAAGCTGCTGAACTCGGCAAGGGTTCCTTCAAGTACGCCTGGGTTTTGGACAAGCTCAAGGCTGAGCGTGAGCGTGGTATCACCATTGATATTGCTCTCTGGAAGTTCGAGACCCCCAAGTACCACGTCACCGTCATTGACGCCCCTGGCCATCGTGATTTCATCAAGAACATGATCACTGGTACGTTGCCCCTGAGGAGCACCCCGTTTTGTTGACCGAGGCCCCCCTCAACCCCAAGTCCAACCGTGAGAAGATGACCCAGATCATGTTTGAGACTTTCAATGCCCCTGCCTTCTATGTTGCCATCCAGGCCGTCTTGTCCCTGTATGCCTCTGGTCGTACCACCGGTATTGTCTTGGACTCTGGCGATGGTGTCACCCACACTGTCCCCATCTACGAGGGTTATGCTCTCCCCCACGCCATTTTGCGTCTCGACATGGCCGGTCGCGACTTGACCGACTACTTGATGCGCATTCTGTCCGAGCGTGGCCACGCCTTCACCACGACCGCCGAGCGTGAAATTGTCCGTGACATCAAGGAGAAGCTCTGCTACGTCGCCCTCGACTTTGAGCAAGAATTGGAGACTGCTCGCAACTCGTCTGCTCTCGAGAAGTCTTATGAGCTTCCTGATGGCCAAGTCATCACCATTGGCAACGAGCGCTTCCGCGCCCCCGAGGCCCTCTTCCAGCCCTCGTTCCTTGGCCTCGAGTCTGTCGGTATCCACGAGACCACCTACAACTCGATCATGAAGTGTGACGTGGACATCCGTAAGGACCTCTACTCGAACATTGTCATGTCGGGTGGTACTACCATGTACCCCGGTATCGCCGACCGCATGCAAAAGGAGATCACCGCCTTGGCTCCCAGCTCCATGAAGATCAAGATCGTCGCTCCCCCCGAGCGCAAGTACTCGGTCTGGATCGGTGGTTCCATCTTGGCCTCCCTCTCCACCTTCCAGCAGAGTGTCCTGGTCATTTTGCCCACATTGATCTTGCCAAGCCAGTCTACCACATTGGTAAACCACCAAAAAAA-------------------------AGAACCATT-TGC---------GAAAAAACA---------------TTCTTTTTCACACTTTTCAAATAGGTTTCTTGTCTAAAGTGAAAAAGATTCTGGAGTGTGTGTGTTTCCACTGCTCCAAGCTCAAGGTCGACGACGTAAG-TGGTATT---TGGGAGCGGGGGGGG------------------GGAGAA------------------AAGGTGATGAAAGCTCATTTTGTC-----------------CTTTTTTCGCATATTTTTTT-GTGACCTAGTCCGACCCTCGTTTTGCGCGTGCACGCAAGATTCGGGACCCCAAGGCGCGCATGCGTGCTGTATGGGAGCTTGCCAAGGCCAAGATGGTGTGTGATGGCGGGTCGCGCGACGACAATGGGTTTGAAGAGACGGACGAGCAGCAACGCAATCCCCACGGCGGCTGCGGCAACAAGCAGCCATTGATCCGCAAGGATGGGCTCAAGTTGTATGCGGTGTTCCGTGCTGGCGCCAATGACGATTCTGGCCACGAAGGCAAGACACAATTGCCCGCACATAAGGTGCTGCAAATTCTCAAGAATATCAGCGACCAAGACATCCGCGACATGGGCCTCTCTGAAGAATTTGCACGCCCTGAATGGATGATTGTCACCATCTTGCCCGTGCCACCCCCTCAGGTCCGCCCCAGCATTCAAATGGACGGCACAAGCCGTGGTGAGGACGATTTGACCCACAAACTGTCCGACGTCCTCAAAGCTAATGCCAATGTCCGCCGCTGCGAGTCCGAGGGTGCTCCTGTCCACGTTGTCCAAGAGTTTGAACAGCTGTTGCAGGTAAAAAACACACACACACACACACACACAATGAGTCAA-----------------TGGAAATCATGAATATAGGAAAAAATGCCAA--CAATGA----GCTC-------------ATCTCGTCCCTTTTT------------------------GATAGTTTCACATTGCCACGTACATGGACAATGATATTGCAGG
>Gongronella_multiramosa_SAUCC_4056_4
TTATCAATGCAAAG-----CCCTCGAATCTCGTTTTTCGA--GGT--GTCTTTGA--T--CAATTT-TCTTCTTTTTCCTC------------CACTCGAGGGAT-TTGAA-GGAATCCACTGTGAT----------CTG-TCT-CGAGCCTTCTC--------TTA-------CGAGA----A-AGCT--GCAACCCGG----TTTTTT--CCTT----GGGAA---CAAT----CGGGGGTGGGGCC----TCCAAG-------G-TCCTGCCA----TTCAGTATACTTTATGA-----------AATTCTTGAT------------TTTTTATTGAAACAATGAAAAAAACAACTTTCAACAATGGATCTCTCGGCTTACGCATCGATGAAGAACGCAGCGAATCGCGATATGTAATGTGATCTGCATTTAGTGAATCATCGAATCTTTGAACGCATCTTGCGCCCAAGGGTAATCCTTTGGGCACGCCTGTTTCAGTGTTATGTTCAACCCA-----AAATC----TC--------------------------TTTT-------------------------------------------------------------------------------------------------------------TTGGTGATGTAA------CGTTGGG--------------------------------CTTGCTAGTC-----TTT----TAGACTG----------------------------GTCTTGCCTGGAAT-GA-TGTCAATTCCAGTCGGACTCT--AATGATTTT--------------------CAGATCTGGCTTTGGTAATCT---ACCGAAGGTCGCTTTTGA-ATGA--TTTGGACCC--------------------GAATTTACTGGGGTATTT-----GCA--TTTTTCAC--TTTTTAACCTGAAATCATCCCCTAGTAACGGCGAGTGAA-GAGGGAAAAGCTCAAGTTTGGAAGCT-TCGTGGCATAGCTACGACGCGTTGT-AAACTGAAGTTTTTAGGGTGACTGGGCGACCGAATAAATAAGTCCTTTGGAAAGGGGCAACATAGAGGGTGACATTCCCGTCTTTGGTTCGAGTCAGTTCAGTCG-CTGCCCTGGAAACGACGAGTCAGGTTGTTTGGGAATGCAGCCTAAAATGGGAGGTAAATCTCTCCTAAAGCTAAATACTGGCGTAAGACCGATAGCGAACAAGTACCGTGAGGGAAAGATGAAAAGGACTTTGAAAAGAGGGTCAAATAGTACGTGAAATTGTTGAAAGGGAACCGTATGAAAGTAGACTGGCCTGGAGATGATCAATGTGTGTCTCGGCACGCATGCACTCATTTCCGTGTGCCAGCCAGCGGCAGTTTTTGCTAAAGGAAGAAAATTAGGGGAATGTGGCTTCAGCTTCGGTTGAAGTGTTATAGCTCCTAATAAAATACTTTGGCAGAGACTGAGGCTAGCAGTGGGT-CTTTGGG----AACTTTGCTCGCTTGTCGTTTGCAAGGCTAG-TTTT---CTTCGGATG----CTCGTTTTGTAAATGGCAACTCGTGTGATGCTTCACCCTCCCGCTTAGGTCGCTGGCGTAATGCTTTTATATGACCCGTCTTGAAACACGGACCAAGGAGTCCACGTATAGAGCGAGTCGTT---GGGTGGCAAACCCAAAGGCGAAGTGAAAGCGATTGGGA---AGAAACCTTAAAAAGTGGCACTCCCGGGGGGATATGACGTTTTATACAGATTGACCTCA--CCCAAAGCTCTATGCATGGGACCCGAAAGA-TGGTG-AACTATACTTGAATAGGGTGAAGCCAGAGGAAACTCT-GGTGGAGGCTCGTAGCGATTCT-GACG-TGCAAATCGATC-GTCGAA--TTTGAGTATA-GGGGCGAAA-------------------------------------------------------------------------------------------------------------------------------------------------------------------------------------------------------------------------------------------------------------------------------------------------------------------------------------------------------------------------------------------------------------------------------------------------------------------------------------------------------------------------------------------------------------------------------------------------------------------------------------------------------------------------------------------------------------------------------------------------------------------------------------------------------------------------------------------------------------------------------------------------------------------------------------------------------------------------------------------------------------------------------------------------------------------------------------------------------------------------------------------------------------------------------------------------------------------------------------------------------------------------------------------------------------------------------------------------------------------------------------------------------------------------------------------------------------------------------------------------------------------------------------------------------------------------------------------------------------------------------------------------------------------------------------------------------------------------------------------------------------------------------------------------------------------------------------------------------------------------------------------------------------------------------------------------------------------------------------------------------------------------------------------------------------------------------------------------------------------------------------------------------------------------------------------------
>Gongronella_multispora_CGMCC_3_16119
-----------------------------------TTTGGTGGGG------------TCAAACCTG----------------------------------------CCAAA-AAAATCCACTGTGAT----------CTGTCTCACGGGCTTT-------------G-------CAAAA------AGCCTGACAACCCTG---ACTCAGT--CTTC----GGAT----TGAT----CAGGGTAAGGGCCATTTCTCTCGAGAGATGGTTTCCTTAA----CACAATATACTTTATGA-----------AATTCTTGATTGA---------TCTTAATTGAA------CAAAAAACAACTTTCAACAACGGATCTCTCGGCTTACGCATCGATGAAGAACGCAGCGAATCGCGATATGTAATGTGATCTGCATTTAGTGAATCATCGAATCTTTGAACGCATCTTGCGCCCAAGGGCAATCCCTTGGGCACGTCTGTTTCAGTGTTATTTTCAACCCACTCCTAAGAA-------------------------------------------------------------------------------------------------------------------------------------------------TGGGTGATGTAA------CGTTGTG--------------------------------CTTGCCACTTTCTCTTTT----GAGAGTGC---------------------------GTCTTGTGCTAAATGGATTATCAA--AAGGTCAGTTCCT--CA---------------------------CAGATCAAACTTTGGTAGTAT---ACCGAAAGTCGAGTTTG--------TTTG-------------------------GAGTTTA-TGCTTTCCTT---AAACA----ATTCAA--AATTTAACCTGAAATCA---------------------------------------------------------------------------------------------------------------------------------------------------------------------------------------------------------------------------------------------------------------------------------------------------------------------------------------------------------------------------------------------------------------------------------------------------------------------------------------------------------------------------------------------------------------------------------------------------------------------------------------------------------------------------------------------------------------------------------------------------------------------------------------------------------------------------------------------------------------------------------------------------------------------------------------------------------------------------------------------------------------------------------------------------------------------------------------------------------------------------------------------------------------------------------------------------------------------------------------------------------------------------------------------------------------------------------------------------------------------------------------------------------------------------------------------------------------------------------------------------------------------------------------------------------------------------------------------------------------------------------------------------------------------------------------------------------------------------------------------------------------------------------------------------------------------------------------------------------------------------------------------------------------------------------------------------------------------------------------------------------------------------------------GAATGTCCAGGTCACTTTGCGCACATTGACCTTGCCAAGCCTGTCTACCATATTGGTGA--------------------------------------GTTTTTTTTTTGTGATGGTTTATAACAGACAAGCA--------------TTTATCTTGTCTGTGTTTTAGGCTTCTTGTCCAAAGTGAAAAAGATTTTGGAATGTGTGTGTTTTCACTGCTCCAAACTCAAGGTGGATGACGTAAG-TAAAAAATAATAATAATAATAATAT------------------AAAGAATA----------------AAGATA---AAGATTCACCTATTT------------------------------TTTTTTA------TTAGTCGGATCCACGCTTTGCACGAGCCAAAAAGATTCGCGATGCCAAGGCACGTATGCGAGCCGTGTGGGAATTGGCCAAGGTCAAGACGGTGTGTGATGGCGGTGCGCCAGATGACAATGGTTTTGAGGAAACGGATGAACAACAGCGCAACCCACACGGTGGCTGCGGCAACAAGCAACCGCTGATCCGCAAGGACGGACTCAAGTTGTATGCCGTGTTTAAAGCATCAGCCAATGATGACTCGGGTCACGAGGGCAAGACGCAGCTGCCTGCGAGCAAGGTGCTGCAAATCCTCAAGAACATCTCCGATCAGGACATTCGCGACATGGGCCTTTCTGAAGAGTTTGCGCGTCCTGAATGGATGATTGTCACCATCTTGCCTGTGCCTCCTCCTCAGGTGCGTCCGTCCATTCAAATGGATGGCACAAGCCGTGGTGAGGACGATTTGACCCACAAACTGTCCGATGTGCTCAAGGCCAATGCCAATGTTCGCCGCTGCGAATCAGAAGGCGCGCCTGTTCACGTTGTGCAGGAATTTGAGCAATTGCTGC----------------------------------------------------------------------------------------------------------------------------------------------------------------AATTCCACATTGCCACTTATATGGACAATGACATTGCTGG
>Gongronella_namwonensis_CNUFC_WW2_12
-------------------CTCTCC----TTTTTTTTGGG--GGA--TTCTTTGA--T-ACAATTTCTCTTCTTTTTCCTT----------------TCAGGAAA-TTGAA-GGAATCCACTGTGAT----------CTGTTTT-CGAGCTTTTTCTCAAT---TTT-------TGAGA--TTA-AGCT--ACAACCCGT----TTTTTT--CTTT----GGAAA---CAAA----CGGGTGTGGGGCC---TTTTTAG-------G-ACTCGCAA----TTCAATATACTTTATGA-----------AATTCTTGATTGAT--------TCTTAATTGAAAC----AAAAAAACAACTTTCAACAATGGATCTCTCGGCTTACGCATCGATGAAGAACGCAGCGAATCGCGATATGTAATGTGATCTGCATTTAGTGAATCATCGAATCTTTGAACGCATCTTGCGCCCAAGGGTAATCCTTTGGGCACGCCTGTTTCAGTGTTATGTTAAACCCA-----AAAACTTTTTT--------------------------TTTT-------------------------------------------------------------------------------------------------------------TTGGTGATGTAA------CGTTGGG--------------------------------CTTGCCAATC--TTTTTT----TAAATTG----------------------------GTCTTGCTTGGAAT-GA-TGTCAATTCCAGTCGGATCAC--CTTATTCTT--------------------CAAATCAGGCTTTGGTAGATT---ACCGAAAGTCGCGTTTGA-ATGAATTTTGG-CCC--------------------GAATTGA-TGGGATTTTTTAAAAACA--TTTTTCAA--TAT----------------------------------------------------------------------------------------------TGAAGTTTTTTGGGTGATTGGGCGACCGGATAAATAAGTCCTTTGGAAAGGGGCAACATAGAGGGTGACATTCCCGTCTTTGGTCCGAGTCAGTGCAGTCG-CTACCCAGGAAACGACGAGTCAGGTTGTTTGGGAATGCAGCCTAAAATGGGAGGTAAATCTCTCCTAAAGCTAAATACTGGCGTAAGACCGATAGCGAACAAGTACCGTGAGGGAAAGATGAAAAGGACTTTGAAAAGAGGGTCAAATAGTACGTGAAATTGTTGAAAGGGAACCGTATGAAAGTAGACTGGCTTGGTGATGATCAATGTGTGTTTCGGCACGCATGCACTCATTGCC-TTTGCCAGCCAGCGGCAGTTTTTGCTAAAGGAAGAAAATCAGGGGAATGTGGCTTCGATTTCGGTTGAAGTGTTATAGCTCCTGGTAAAATACTTTGGCAGAGACTGAGGCTAGCAGTGGGT-TTTTGGG----AACTTTGCGCGCTTGTCGTCCAATGGTCAAG-TTTT---CTTCGGATG----CTTGGTTATTGGGTGGCAACTCGTGTGATGCTTCACCCTCCCGCTTAGGTCGCTGGCGTAATGCTTTTATATGACCCGTCTTGAAACACGGACCAAGGAGTCCACGTATAGAGCGAGTCGTT---GGGTGGCAAACCCAAAGGCGAAGTGAAAGCGATTGGGA---AGAAACTGTAACAGGTGGCACTCCCGGGGGGATATGACGTTTTATACAGATTGACCTCA--CCCAAAGCTCTATGCATGGGACCCGAAAGA-TGGTG-AACTATACTTGAATAGGGTGAAGCCAGAGGAAACTCT-GGTGGAGGCTCGTAGCGATTCT-GACG-TGCAAATCGATC-GTCGAA--TTTGAGTATA-GGGGCGAAA-------------------------------------------------------------------------------------------------------------------------------------------------------------------------------------------------------------------------------------------------------------------------------------------------------------------------------------------------------------------------------------------------------------------------------------------------------------------------------------------------------------------------------------------------------------------------------------------------------------------------------------------------------------------------------------------------------------------------------------------------------------------------------------------------------------------------------------------------------------------------------------------------------------------------------------------------------------------------------------------------------------------------------------------------------------------------------------------------------------------------------------------------------------------------------------------------------------------------------------------------------------------------------------------------------------------------------------------------------------------------------------------------------------------------------------------------------------------------------------------------------------------------------------------------------------------------------------------------------------------------------------------------------------------------------------------------------------------------------------------------------------------------------------------------------------------------------------------------------------------------------------------------------------------------------------------------------------------------------------------------------------------------------------------------------------------------------------------------------------------------------------------------------------------------------------------------
>Gongronella_oleae_CGMCC_3_26217
TTATCAATGCAAAGGATGTTCTCTCA---------TTCGG--GGTCATTCTTTGA--TAATCATTTCTCTTCTTTTTCCTTTGGGAGGGCAACCTTTTGGAGGGATTTGAA-GGAATCCACTGTGAT----------CTGTTTT-CGAGCTTT---------------------TGAAA--AAA-AACT--ACAACCCGTTTTTTTTTTT--CTTT----GGAAA---AAACCAAACGGGTGTGGGGAC---TTTTTAG-------G-ACTCACAA----TTCAATATACTTTATGA-----------AATTCTTGATTGAT--------TCTTAATTGAAAC----AAAAAAACAACTTTCAACAATGGATCTCTCGGCTTACGCATCGATGAAGAACGCAGCGAATCGCGATATGTAATGTGATCTGCATTTAGTGAATCATCGAATCTTTGAACGCATCTTGCGCCCAAGGGTAATCCTTTGGGCACGCCTGTTTCAGTGTTATGTTAAACCCA-----AAAAC----TT--------------------------TCTT-------------------------------------------------------------------------------------------------------------TTGGTGATGTAA------CGTTGGG--------------------------------CTTGCCAATC----TTTT----TTGATTG----------------------------GTCTTGCTTGGAAT-GA-TATCAATTCCAGTCGGATCAC--CTTATTCTT--------------------CAGATCAGGCTTTGGTAGTTT---ACCGAAAGTCGCGTTTGA-ATGAACTTTGG-CCC--------------------GAATTGA-TGGGATTTTT--AAAACA---TTTTCAA--TAT--------------TCCCCTAGTAACGGCGAGTGAA-GAGGGAAAAGCTCAAGTTTGGAAGCT-TCGTGGCATAGCTACGACGCGTTGT-AAACTGAAGTTTTTTGGGTGATTGGGCGACCGGATAAATAAGTCCTTTGGAAAGGGGCAACATAGAGGGTGACATTCCCGTCTTTGGTCCGAGTCAGTGCAGTCG-CTACCCAGGAAACGACGAGTCAGGTTGTTTGGGAATGCAGCCTAAAATGGGAGGTAAATCTCTCCTAAAGCTAAATACTGGCGTAAGACCGATAGCGAACAAGTACCGTGAGGGAAAGATGAAAAGGACTTTGAAAAGAGGGTCAAATAGTACGTGAAATTGTTGAAAGGGAACCGTATGAAAGTAGACTGGCTTGGTGATGATCAATGTGTGTTTCGACACGCATGCACTCATTGCC-TTTGCCAGCCAGCGGCAGTTTTTGCTAAAGGAAGAAAATCAGGGGAATGTGGCTTCGATTTCGGTTGAAGTGTTATAGCTCCTGGTAAAATACTTTGGCAGAGACTGAGGCTAGCAGTGGGT-CTTTGGG----AACTTTGCGCGCTTGTCGTCCAATGGTCAAG-TTTT---CTTCGGATG----CTTGGTTATTGGGTGGCAACTCGTGTGATGCTTCACCCTCCCGCTTAGGTCGCTGGCGTAATGCTTTTATATGACCCGTCTTGAAACACGGACCAAGGAGTCCACGTATAGAGCGAGTCGTT---GGGTGGCAAACCCAAAGGCGAAGTGAAAGCGATTGGGA---AGAAGCTGTAACAGGTGGCACTCCCGGGGGGATATGACGTTTTATACAGATTGACCTCA--CCCAAAGCTCTATGCATGGGACCCGAAAGA-TGGTG-AACTATACTTGAATAGGGTGAAGCCAGAGGAAACTCT-GGTGGAGGCTCGTAGCGATTCT-GACG-TGCAAATCGATC-GTCGAA--TTTGAGTATA-GGGGCGAAA-CATCGAGAAGTTCGAGAAGGAAGCTGCTGAGCTCGGCAAGGGTTCCTTCAAGTACGCCTGGGTTTTGGACAAGCTCAAGGCTGAGCGTGAGCGTGGTATCACCATTGACATTGCCCTCTGGAAGTTCGAGACCCCCAAGTACCACGTCACCGTCATTGATGCCCCCGGCCATCGTGATTTCATCAAGAACATGATCACTGGTACGTTGCCCCTGAGGAGCACCCCGTTTTGTTGACCGAGGCCCCTCTCAACCCCAAGTCCAACCGTGAAAAGATGACCCAAATCATGTTTGAGACCTTCAATGCCCCTGCCTTCTACGTTGCCATCCAGGCTGTCTTGTCCCTGTATGCCTCTGGCCGTACCACTGGTATTGTCTTGGACTCTGGCGATGGTGTCACCCACACCGTCCCCATCTACGAGGGTTATGCCCTCCCCCACGCCATCCTGCGTCTTGACATGGCCGGTCGCGACTTGACCGACTACTTGATGCGCATCTTGTCCGAGCGTGGCCACGCTTTCACCACCACCGCCGAGCGCGAAATTGTCCGTGACATCAAGGAGAAGCTCTGCTACGTCGCCCTCGACTTTGAGCAAGAATTGGAGACCGCCCGCAACTCGTCGGCCCTCGAAAAGTCCTATGAGCTTCCTGACGGCCAGGTCATCACCATTGGCAACGAGCGCTTCCGCGCCCCTGAGGCCCTCTTCCAGCCCTCGTTCCTTGGCCTTGAGTCCGTCGGCATCCACGAGACCACCTACAACTCCATCATGAAGTGTGACGTGGATATCCGTAAGGATCTCTACTCCAACATTGTCATGTCGGGCGGCACCACCATGTACCCCGGTATCGCCGACCGCATGCAAAAGGAGATCACCGCCTTGGCCCCCAGCTCCATGAAGATCAAGATCGTCGCTCCCCCCGAGCGCAAGTACTCCGTCTGGATCGGTGGTTCCATCTTGGCCTCCCTCTCCACTTTCCAACAGAGTGTCCTGGCCATTTTGCCCATATCGATCTTGCCAAGCCTGTCTACCACATTGGTAAAAAAGAACAAAAA---------------ATACAAAGGGGGTGCAATT-GGC---------TACAAAATAAGGTCATCTCAC----TTTTTTTTGTTTTGTTTTTATAGGTTTCATGTCAAAAGTGAAAAAGATTCTGGAGTGTGTGTGTTTCCACTGCTCCAAGCTCAAAGTCGACGATGTAAGTGGGCCCA---TTGGGGTGCTTGGGGGTGGGGTGGCGAGGGAGAGAGGGGGAGGGGCCATTTGAAGGCGATTTG---GAGGCTTATTTTCTC--------------TTTCTTTTTTTTTCCCTCTCTTT---TAAAAAGTCTGATCCTCGTTTTGCGCGTGCGCGCAAGATTCGGGACGCCAAGGCGCGCATGCGTTCTGTTTGGGAGCTTGCCAAGGTCAAGATGGTGTGTGATGGCGGCTCGCGCGACGACAATGGGTTTGAGGAGACGGATGAGCAGCAGCGCAATCCGCACGGCGGCTGCGGCAACAAGCAGCCATTGATCCGCAAGGACGGGCTAAAGTTGTACGCGGTGTTCCGCGCAGGCGCCAACGACGACTCTGGCCACGAGGGCAAGACGCAATTGCCCGCGCACAAGGTGCTGCAGATCCTCAAAAACATTAGCGACCAAGACATTCGCGACATGGGCCTGTCCGAGGAATTCGCGCGCCCCGAGTGGATGATTGTCACCATTCTACCCGTGCCGCCCCCTCAGGTCCGCCCAAGCATCCAAATGGATGGCACCAGTCGCGGTGAAGACGATTTGACACACAAGCTGTCCGATGTCCTAAAGGCAAATGCCAATGTGCGTCGCTGTGAATCCGAGGGCGCCCCTGTTCACGTTGTCCAGGAATTTGAACAGCTGTTGCAGGTAAAAAAAAAA------AGAAAAAAAAACATG-----------------------------CAATG-GAA-ATGATCAATCCCGAACCCAATGGC---GCCC-------------ATCTCACCCTTTTTTTTT----------------TTTGTACTAGTTCCACATTGCCACGTACATGGACAATGACATTGCCGG
>Gongronella_oleae_SAUCC_4164_2
TTATCAATGCAAAGGATGTTCTCTCA---------TTCGG--GGTCATTCTTTGA--TAATCATTTCTCTTCTTTTTCCTTTGGGAGGGCAACCTTTTGGAGGGATTTGAA-GGAATCCACTGTGAT----------CTGTTTT-CGAGC--------------TTT-------TGAAA--AAA-AGCT--ACAACCCGTTTTTTTTTTT--CTTT----GGAAAAAACAAA----CGGGTGTGGGGAC---TTTTTAG-------G-ACTCACAA----TTCAATATACTTTATGA-----------AATTCTTGATTGAT--------TCTTAATTGAAAC----AAAAAAACAACTTTCAACAATGGATCTCTCGGCTTACGCATCGATGAAGAACGCAGCGAATCGCGATATGTAATGTGATCTGCATTTAGTGAATCATCGAATCTTTGAACGCATCTTGCGCCCAAGGGTAATCCTTTGGGCACGCCTGTTTCAGTGTTATGTTAAACCCA-----AAAAC----TT--------------------------TCTT-------------------------------------------------------------------------------------------------------------TTGGTGATGTAA------CGTTGGG--------------------------------CTTGCCAATC----TTTT----TTGATTG----------------------------GTCTTGCTTGGAAT-GA-TATCAATTCCAGTCGGATCAC--CTTATTCTT--------------------CAGATCAGGCTTTGGTAGTTT---ACCGAAAGTCGCGTTTGA-ATGAACTTTGG-CCC--------------------GAATTGA-TGGGATTTTT--AAAACA--TTTTTCAA--TATTTAACCTGAAATCATCCCCTAGTAACGGCGAGTGAA-GAGGGAAAAGCTCAAGTTTGGAAGCT-TCGTGGCATAGCTACGACGCGTTGT-AAACTGAAGTTTTTTGGGTGATTGGGCGACCGGATAAATAAGTCCTTTGGAAAGGGGCAACATAGAGGGTGACATTCCCGTCTTTGGTCCGAGTCAGTGCAGTCG-CTACCCAGGAAACGACGAGTCAGGTTGTTTGGGAATGCAGCCTAAAATGGGAGGTAAATCTCTCCTAAAGCTAAATACTGGCGTAAGACCGATAGCGAACAAGTACCGTGAGGGAAAGATGAAAAGGACTTTGAAAAGAGGGTCAAATAGTACGTGAAATTGTTGAAAGGGAACCGTATGAAAGTAGACTGGCTTGGTGATGATCAATGTGTGTTTCGACACGCATGCACTCATTGCC-TTTGCCAGCCAGCGGCAGTTTTTGCTAAAGGAAGAAAATCAGGGGAATGTGGCTTCGATTTCGGTTGAAGTGTTATAGCTCCTGGTAAAATACTTTGGCAGAGACTGAGGCTAGCAGTGGGT-CTTTGGG----AACTTTGCGCGCTTGTCGTCCAATGGTCAAG-TTTT---CTTCGGATG----CTTGGTTATTGGGTGGCAACTCGTGTGATGCTTCACCCTCCCGCTTAGGTCGCTGGCGTAATGCTTTTATATGACCCGTCTTGAAACACGGACCAAGGAGTCCACGTATAGAGCGAGTCGTT---GGGTGGCAAACCCAAAGGCGAAGTGAAAGCGATTGGGA---AGAAGCTGTAACAGGTGGCACTCCCGGGGGGATATGACGTTTTATACAGATTGACCTCA--CCCAAAGCTCTATGCATGGGACCCGAAAGA-TGGTG-AACTATACTTGAATAGGGTGAAGCCAGAGGAAACTCT-GGTGGAGGCTCGTAGCGATTCT-GACG-TGCAAATCGATC-GTCGAA--TTTGAGTATA-GGGGCGAAA-CATCGAGAAGTTCGAGAAGGAAGCTGCTGAGCTCGGCAAGGGTTCCTTCAAGTACGCCTGGGTTTTGGACAAGCTCAAGGCTGAGCGTGAGCGTGGTATCACCATTGACATTGCCCTCTGGAAGTTCGAGACCCCCAAGTACCACGTCACCGTCATTGATGCCCCCGGCCATCGTGATTTCATCAAGAACATGATCACTGGTACGTTGCCCCTGAGGAGCACCCCGTTTTGTTGACCGAGGCCCCTCTCAACCCCAAGTCCAACCGTGAAAAGATGACCCAAATCATGTTTGAGACCTTCAATGCCCCTGCCTTCTACGTTGCCATCCAGGCTGTCTTGTCCCTGTATGCCTCTGGCCGTACCACTGGTATTGTCTTGGACTCTGGCGATGGTGTCACCCACACCGTCCCCATCTACGAGGGTTATGCCCTCCCCCACGCCATCCTGCGTCTTGACATGGCCGGTCGCGACTTGACCGACTACTTGATGCGCATCTTGTCCGAGCGTGGCCACGCTTTCACCACCACCGCCGAGCGCGAAATTGTCCGTGACATCAAGGAGAAGCTCTGCTACGTCGCCCTCGACTTTGAGCAAGAATTGGAGACCGCCCGCAACTCGTCGGCCCTCGAAAAGTCCTATGAGCTTCCTGACGGCCAGGTCATCACCATTGGCAACGAGCGCTTCCGCGCCCCTGAGGCCCTCTTCCAGCCCTCGTTCCTTGGCCTTGAGTCCGTCGGCATCCACGAGACCACCTACAACTCCATCATGAAGTGTGACGTGGATATCCGTAAGGATCTCTACTCCAACATTGTCATGTCGGGCGGCACCACCATGTACCCCGGTATCGCCGACCGCATGCAAAAGGAGATCACCGCCTTGGCCCCCAGCTCCATGAAGATCAAGATCGTCGCTCCCCCCGAGCGCAAGTACTCCGTCTGGATCGGTGGTTCCATCTTGGCCTCCCTCTCCACTTTCCAACAGAGTGTCCTGGCCATTTTGCCCATATCGATCTTGCCAAGCCTGTCTACCACATTGGTAAAAAAGAACAAAAA---------------ATACAAAGGGGGTGCAATT-GGC---------TACAAAATAAGGTCATCTCAC----TTTTTTTTGTTTTGTTTTTATAGGTTTCATGTCAAAAGTGAAAAAGATTCTGGAGTGTGTGTGTTTCCACTGCTCCAAGCTCAAAGTCGACGATGTAAGTGGGCCCA---TTGGGGTGCTTGGGGGTGGGGTGGCGAGGGAGAGAGGGGGAGGGGCCATTTGAAGGCGATTTG---GAGGCTTATTTTCTC--------------TTTCTTTTTTTTTCCCTCTCTTT---TAAAAAGTCTGATCCTCGTTTTGCGCGTGCGCGCAAGATTCGGGACGCCAAGGCGCGCATGCGTTCTGTTTGGGAGCTTGCCAAGGTCAAGATGGTGTGTGATGGCGGCTCGCGCGACGACAATGGGTTTGAGGAGACGGATGAGCAGCAGCGCAATCCGCACGGCGGCTGCGGCAACAAGCAGCCATTGATCCGCAAGGACGGGCTAAAGTTGTACGCGGTGTTCCGCGCAGGCGCCAACGACGACTCTGGCCACGAGGGCAAGACGCAATTGCCCGCGCACAAGGTGCTGCAGATCCTCAAAAACATTAGCGACCAAGACATTCGCGACATGGGCCTGTCCGAGGAATTCGCGCGCCCCGAGTGGATGATTGTCACCATTCTACCCGTGCCGCCCCCTCAGGTCCGCCCAAGCATCCAAATGGATGGCACCAGTCGCGGTGAAGACGATTTGACACACAAGCTGTCCGATGTCCTAAAGGCAAATGCCAATGTGCGTCGCTGTGAATCCGAGGGCGCCCCTGTTCACGTTGTCCAGGAATTTGAACAGCTGTTGCAGGTAAAAAAAAAA------AGAAAAAAAAACATG-----------------------------CAATG-GAA-ATGATCAATCCCGAACCCAATGGC---GCCC-------------ATCTCACCCTTTTTTTTT----------------TTTGTACTAGTTCCACATTGCCACGTACATGGACAATGACATTGCCGG
>Gongronella_orasabula_EML_QF12_1
----------------------------------------------------------------TTCCCTTCTTTTCCTTT------------------TAGGAA-TTGAA-GGAATCCACTGTGAT----------CTGTTTT-CGAGCTTTTTCTCAAT---TTT-------TGAGA--TTA-AGCT--ACAACCCGT----TTTTTT--CTTT----GGAAA---CAAA----CGGGTGTGGGGCC---TTTTTAG-------G-ACTCGCAA----TTCAATATACTTTATGA-----------AATTCTTGATTGAT--------TCTTAATTGAAAC----AAAAAAACAACTTTCAACAATGGATCTCTCGGCTTACGCATCGATGAAGAACGCAGCGAATCGCGATATGTAATGTGATCTGCATTTAGTGAATCATCGAATCTTTGAACGCATCTTGCGCCCAAGGGTAATCCTTTGGGCACGCCTGTTTCAGTGTTATGTTAAACCCA-----AAAAC-----T--------------------------TTTT-------------------------------------------------------------------------------------------------------------TTGGTGATGTAA------CGTTGGG--------------------------------CTTGCCAATC---TTTTT----TAGATTG----------------------------GTCTTGCTTGGAAT-GA-TGTCAATTCCAGTCGGATCAC--CTTATTCTT--------------------CAGATCAGGCTTTGGTAGATT---ACCGAAAGTCGCGTTTGA-ACGGATTTTGG-CCC--------------------GAATTGA-TGGGATTTTT--AAAACA--TTTTTCAA--TATTTAACCTGAAATCATCCCCTAGTAACGGCGAGTGAA-GAGGGAAAAGCTCAAGTTTGGAAGCT-TCGTGGCATAGCTACGACGCGTTGT-AAACTGAAGTTTTTTGGGTGATTGGGCGACCGGATAAATAAGTCCTTTGGAAAGGGGCAACATAGAGGGTGACATTCCCGTCTTTGGTCCGAGTCAGTGCAGTCG-CTACCCAGGAAACGACGAGTCAGGTTGTTTGGGAATGCAGCCTAAAATGGGAGGTAAATCTCTCCTAAAGCTAAATACTGGCGTAAGACCGATAGCGAACAAGTACCGTGAGGGAAAGATGAAAAGGACTTTGAAAAGAGGGTCAAATAGTACGTGAAATTGTTGAAAGGGAACCGTATGAAAGTAGACTGGCTTGGTGATGATCAATGTGTGTTTCGGCACGCATGCACTCATTGCC-TTTGCCAGCCAGCGGCAGTTTTTGCTAAAGGAAGAAAATCAGGGGAATGTGGCTTCGACTTCGGTTGAAGTGTTATAGCTCCTGGTAAAATACTTTGGCAGAGACTGAGGCTAGCAGTGGGT-TTTTGGG----AACTTTGCGCGCTTGTCGTCCAATGGTCAAG-TTTT---CTTCGGATG----CTTGGTTATTGGGTGGCAACTCGTGTGATGCTTCACCCTCCCGCTTAGGTCGCTGGCGTAATGCTTTTATATGACCCGTCTTGAAACACGGACCAAGGAGTCCACGTATAGAGCGAGTCGTT---GGGTGGCAAACCCAAAGGCGAAGTGAAAGCGATTGGGA---AGAAACTGTAACAGGTGGCACTCCCGGGGGGATATGACGTTTTATACAGATTGACCTCA--CCCAAAGCTCTATGCATGGGACCCGAAAGA-TGGTG-AACTATACTTGAATAGGGTGAAGCCAGAGGAAACTCT-GGTGGAGGCTCGTAGCGATTCT-GACG-TGCAAATCGATC-GTCGAA--TTTGAGTATA-GGGGCGAAA-------------------------------------------------------------------------------------------------------------------------------------------------------------------------------------------------------------GTTGCCCCTGAGGAGCACCCCGTTTTGTTGACCGAGGCCCCTCTCAACCCCAAGTCTAACCGTGAAAAGATGACCCAAATCATGTTTGAGACCTTCAATGCCCCTGCCTTCTACGTTGCTATCCAGGCTGTCTTGTCCCTGTATGCCTCTGGCCGTACCACTGGTATTGTCTTGGACTCTGGTGATGGTGTCACCCACACCGTCCCCATCTACGAGGGTTATGCCCTCCCCCACGCCATCCTGCGTCTTGACATGGCCGGTCGCGACTTGACCGACTACTTGATGCGCATCTTGTCTGAGCGTGGCCACGCTTTCACCACCACCGCCGAGCGCGAAATTGTCCGTGACATCAAGGAGAAGCTCTGCTACGTCGCCCTCGACTTTGAGCAAGAATTGGAGACCGCCCGCAACTCGTCGGCCCTCGAAAAGTCCTATGAGCTTCCTGACGGCCAGGTCATCACCATTGGCAACGAGCGCTTCCGCGCCCCCGAGGCTCTCTTCCAGCCCTCGTTCCTTGGCCTTGAGTCCGTCGGCATCCACGAGACCACCTACAACTCCATCATGAAGTGTGACGTTGATATCCGTAAGGATCTCTACTCCAACATTGTCATGTCGGGCGGCACCACCATGTACCCTGGTATCGCCGACCGCATGCAAAAGGAGATCACCGCCTTGGCCCCCAGCTCCATGAAGATCAAGATCGTCGCTCCCCCCGAGCGCAAGTACTCCGTCTGGATCGGTGGTTCCATCTTGGCCTCCCTCTCCACTTTCCAACA----------------------------------------------------------------------------------------------------------------------------------------------------------------------------------------------------------------------------------------------------------------------------------------------------------------------------------------------------------------------------------------------------------------------------------------------------------------------------------------------------------------------------------------------------------------------------------------------------------------------------------------------------------------------------------------------------------------------------------------------------------------------------------------------------------------------------------------------------------------------------------------------------------------------------------------------------------------------------------------------------------------------------------------------------------------------------------------------------------------------------------------------------------------------------
>Gongronella_orasabula_EML_QF12_2
----------------------------------------------------------------TTCCCTTCTTTTCCTTT------------------TAGGAA-TTGAA-GGAATCCACTGTGAT----------CTGTTTT-CGAGCTTTTTCTCAAT---TTT-------TGAGA--TTA-AGCT--ACAACCCGT----TTTTTT--CTTT----GGAAA---CAAA----CGGGTGTGGGGCC---TTTTTAG-------G-ACTCGCAA----TTCAATATACTTTATGA-----------AATTCTTGATTGAT--------TCTTAATTGAAAC----AAAAAAACAACTTTCAACAATGGATCTCTCGGCTTACGCATCGATGAAGAACGCAGCGAATCGCGATATGTAATGTGATCTGCATTTAGTGAATCATCGAATCTTTGAACGCATCTTGCGCCCAAGGGTAATCCTTTGGGCACGCCTGTTTCAGTGTTATGTTAAACCCA-----AAAAC-----T--------------------------TTTT-------------------------------------------------------------------------------------------------------------TTGGTGATGTAA------CGTTGGG--------------------------------CTTGCCAATC---TTTTT----TAGATTG----------------------------GTCTTGCTTGGAAT-GA-TGTCAATTCCAGTCGGATCAC--CTTATTCTT--------------------CAGATCAGGCTTTGGTAGATT---ACCGAAAGTCGCGTTTGA-ACGGATTTTGG-CCC--------------------GAATTGA-TGGGATTTTT--AAAACA--TTTTTCAA--TATTTAACCTGAAATCATCCCCTAGTAACGGCGAGTGAA-GAGGGAAAAGCTCAAGTTTGGAAGCT-TCGTGGCATAGCTACGACGCGTTGT-AAACTGAAGTTTTTTGGGTGATTGGGCGACCGGATAAATAAGTCCTTTGGAAAGGGGCAACATAGAGGGTGACATTCCCGTCTTTGGTCCGAGTCAGTGCAGTCG-CTACCCAGGAAACGACGAGTCAGGTTGTTTGGGAATGCAGCCTAAAATGGGAGGTAAATCTCTCCTAAAGCTAAATACTGGCGTAAGACCGATAGCGAACAAGTACCGTGAGGGAAAGATGAAAAGGACTTTGAAAAGAGGGTCAAATAGTACGTGAAATTGTTGAAAGGGAACCGTATGAAAGTAGACTGGCTTGGTGATGATCAATGTGTGTTTCGGCACGCATGCACTCATTGCC-TTTGCCAGCCAGCGGCAGTTTTTGCTAAAGGAAGAAAATCAGGGGAATGTGGCTTCGACTTCGGTTGAAGTGTTATAGCTCCTGGTAAAATACTTTGGCAGAGACTGAGGCTAGCAGTGGGT-TTTTGGG----AACTTTGCGCGCTTGTCGTCCAATGGTCAAG-TTTT---CTTCGGATG----CTTGGTTATTGGGTGGCAACTCGTGTGATGCTTCACCCTCCCGCTTAGGTCGCTGGCGTAATGCTTTTATATGACCCGTCTTGAAACACGGACCAAGGAGTCCACGTATAGAGCGAGTCGTT---GGGTGGCAAACCCAAAGGCGAAGTGAAAGCGATTGGGA---AGAAACTGTAACAGGTGGCACTCCCGGGGGGAAATAACGTTTTATCCAGATTGACCTCA--CCCAAAGCTCTATGCATGGGACCCGAAAGA-TGGTG-AACTATACTTGAATAGGGTGAAGCCAGAGGAAACTCT-GGTGGAGGCTCGTAGCGATTCT-GACG-TGCAAATCGATC-GTCGAA--TTTGAGTATA-GGGGCGAAA-------------------------------------------------------------------------------------------------------------------------------------------------------------------------------------------------------------------------------------------------------------------------------------------------------------------------------------------------------------------------------------------------------------------------------------------------------------------------------------------------------------------------------------------------------------------------------------------------------------------------------------------------------------------------------------------------------------------------------------------------------------------------------------------------------------------------------------------------------------------------------------------------------------------------------------------------------------------------------------------------------------------------------------------------------------------------------------------------------------------------------------------------------------------------------------------------------------------------------------------------------------------------------------------------------------------------------------------------------------------------------------------------------------------------------------------------------------------------------------------------------------------------------------------------------------------------------------------------------------------------------------------------------------------------------------------------------------------------------------------------------------------------------------------------------------------------------------------------------------------------------------------------------------------------------------------------------------------------------------------------------------------------------------------------------------------------------------------------------------------------------------------------------------------------------------------------
>Gongronella_pamphilae_BRIP_74936a
TTATCAATGCAAAG-----TTCTCCAAT---GTATTTTGG--AGT--TTCTTTGA--T-ACAATTTCTCTTCTTTTCCTTTGGAGGGCAA---CTTTTGAAGGAA-TTGAA-GGAATCCACTGTGAT----------CTG-TTT-CGAGCTTTCTCA-------ATT-------TGAGA----A-AGCT--ACAACCCGT----TTTTTT--CTTT----GGAAA---CAAA----CGGGTGTGGGGCC----TTTTAG-------G-ACTCGCAA----TTCAATATACTTTATGA-----------AATTCTTGATTGAT--------TCTTAATTGAAAC----AAAAAAACAACTTTCAACAATGGATCTCTCGGCTTACGCATCGATGAAGAACGCAGCGAATCGCGATATGTAATGTGATCTGCATTTAGTGAATCATCGAATCTTTGAACGCATCTTGCGCCCAAGGGTAATCCTTTGGGCACGCCTGTTTCAGTGTTATGTTAAACCCA----AAAAAC---TTT--------------------------TTTT-------------------------------------------------------------------------------------------------------------TTGGTGATGTAA------CGTTGGG--------------------------------CTTGCCAATC----TTTT----TTGATTG----------------------------GTCTTGCTTGGAAT-GA-TGTCAATTCCAGTCGGATCAC--CTTATTCTT--------------------CAGATCAGGCTTTGGTAGACT---ACCGAAAGTCGCGTTTGA-ATGAATCTTGG-CCC--------------------GAATTGA-TGGGATTTTT----ACCA--TTTTTCAA--TATTT------------TCCCCTAGTAACGGCGAGTGAA-GAGGGAAAAGCTCAAGTTTGGAAGCT-TCGTGGCATAGCTACGACGCGTTGT-AAACTGAAGTTTTTTGGGTGATTGGGCGACCGGATAAATAAGTCCTTTGGAAAGGGGCAACATAGAGGGTGACATTCCCGTCTTTGGTCCGAGTCAGTGCAGTCG-CTGCCCAGGAAACGACGAGTCAGGTTGTTTGGGAATGCAGCCTAAAATGGGAGGTAAATCTCTCCTAAAGCTAAATACTGGCGTAAGACCGATAGCGAACAAGTACCGTGAGGGAAAGATGAAAAGGACTTTGAAAAGAGGGTCAAATAGTACGTGAAATTGTTGAAAGGGAACCGTATGAAAGTAGACTGGCTTGGTGATGATCAATGTGTGTTTCGGCACGCATGCACTCATTGCC-TTTGCCAGCCAGCGGCAGTTTTTGCTAAAGGAAGAAAATCAGGGGAATGTAGCTTCGATTTCGGTTGAAGTGTTATAGCTCCTGGTAAAATACTTTGGCAGAGACTGAGGCTAGCAGTGGGT-CTTTGGG----AACTTTGCGCGCTTGTCGTCCAATGGCTAAG-TTTT---CTTCGGATG----CTTGGTTATTGGGTGGCAACTCGTGTGATGCTTCACCCTCCCGCTTAGGTCGCTGGCGTAATGCTTTTATATGACCCGTCTTGAAACACGGACCAAGGAGTCCACGTATAGAGCGAGTCGTT---GGGTGGCAAACCCAAAGGCGAAGTGAAAGCGATTGGGA---AGAAACTGTTACAGGTGGCACTCCCGGGGGGATATGACGTTTTATACAGATTGACCTCA--CCCAAAGCTCTATGCATGGGACCCGAAAGA-TGGTG-AACTATACTTGAATAGGGTGAAGCCAGAGGAAACTCT-GGTGGAGGCTCGTAGCGATTCT-GACG-TGCAAATCGATC-GTCGAA--TTTGAGTATA-GGGGCGAAA-------------------------------------------------------------------------------------------------------------------------------------------------------------------------------------------------------------------------------------------------------------------------------------------------------------------------------------------------------------------------------------------------------------------------------------------------------------------------------------------------------------------------------------------------------------------------------------------------------------------------------------------------------------------------------------------------------------------------------------------------------------------------------------------------------------------------------------------------------------------------------------------------------------------------------------------------------------------------------------------------------------------------------------------------------------------------------------------------------------------------------------------------------------------------------------------------------------------------------------------------------------------------------------------------------------------------------------------------------------------------------------------------------------------------------------------------------------------------------------------------------------------------------------------------------------------------------------------------------------------------------------------------------------------------------------------------------------------------------------------------------------------------------------------------------------------------------------------------------------------------------------------------------------------------------------------------------------------------------------------------------------------------------------------------------------------------------------------------------------------------------------------------------------------------------------------------
>Gongronella_pamphilae_CGMCC_3_27027
TTATCAATGCAAAG-----TTCTCCAAT---GTATTTTGG--AGT--TTCTTTGA--T-ACAATTTCTCTTCTTTTCCTTTGGAGGGCAA---CTTTTGAAGGAA-TTGAA-GGAATCCACTGTGAT----------CTG-TTT-CGAGCTTTCTCA-------ATT-------TGAGA----A-AGCT--ACAACCCGT----TTTTTT--CTTT----GGAAA---CAAA----CGGGTGTGGGGCC----TTTTAG-------G-ACTCGCAA----TTCAATATACTTTATGA-----------AATTCTTGATTGAT--------TCTTAATTGAAAC----AAAAAAACAACTTTCAACAATGGATCTCTCGGCTTACGCATCGATGAAGAACGCAGCGAATCGCGATATGTAATGTGATCTGCATTTAGTGAATCATCGAATCTTTGAACGCATCTTGCGCCCAAGGGTAATCCTTTGGGCACGCCTGTTTCAGTGTTATGTTAAACCCA-----AAAAC--TTTT--------------------------TTTT-------------------------------------------------------------------------------------------------------------TTGGTGATGTAA------CGTTGGG--------------------------------CTTGCCAATC----TTTT----TTGATTG----------------------------GTCTTGCTTGGAAT-GA-TGTCAATTCCAGTCGGATCAC--CTTATTCTT--------------------CAGATCAGGCTTTGGTAGACT---ACCGAAAGTCGCGTTTGA-ATGAATCTTGG-CCC--------------------GAATTGA-TGGGATTTTT----ACCA--TTTTTCAA--TATTTAACCTGAAATCA-----TAGTAACGGCGAGTGAA-GAGGGAAAAGCTCAAGTTTGGAAGCT-TCGTGGCATAGCTACGACGCGTTGT-AAACTGAAGTTTTTTGGGTGATTGGGCGACCGGATAAATAAGTCCTTTGGAAAGGGGCAACATAGAGGGTGACATTCCCGTCTTTGGTCCGAGTCAGTGCAGTCG-CTGCCCAGGAAACGACGAGTCAGGTTGTTTGGGAATGCAGCCTAAAATGGGAGGTAAATCTCTCCTAAAGCTAAATACTGGCGTAAGACCGATAGCGAACAAGTACCGTGAGGGAAAGATGAAAAGGACTTTGAAAAGAGGGTCAAATAGTACGTGAAATTGTTGAAAGGGAACCGTATGAAAGTAGACTGGCTTGGTGATGATCAATGTGTGTTTCGGCACGCATGCACTCATTGCC-TTTGCCAGCCAGCGGCAGTTTTTGCTAAAGGAAGAAAATCAGGGGAATGTAGCTTCGATTTCGGTTGAAGTGTTATAGCTCCTGGTAAAATACTTTGGCAGAGACTGAGGCTAGCAGTGGGT-CTTTGGG----AACTTTGCGCGCTTGTCGTCCAATGGCTAAG-TTTT---CTTCGGATG----CTTGGTTATTGGGTGGCAACTCGTGTGATGCTTCACCCTCCCGCTTAGGTCGCTGGCGTAATGCTTTTATATGACCCGTCTTGAAACACGGACCAAGGAGTCCACGTATAGAGCGAGTCGTT---GGGTGGCAAACCCAAAGGCGAAGTGAAAGCGATTGGGA---AGAAACTGTTACAGGTGGCACTCCCGGGGGGATATGACGTTTTATACAGATTGACCTCA--CCCAAAGCTCTATGCATGGGACCCGAAAGA-TGGTG-AACTATACTTGAATAGGGTGAAGCCAGAGGAAACTCT-GGTGGAGGCTCGTAGCGATTCT-GACG-TGCAAATCGATC-GTCGAA--TTTGAGTATA-GGGGCGAAA---TCGAGAAGTTCGAGAAGGAAGCCGCTGAACTCGGCAAGGGTTCCTTCAAGTACGCCTGGGTTTTGGACAAGCTCAAGGCTGAGCGTGAGCGTGGTATCACCATTGACATTGCCCTCTGGAAGTTCGAGACCCCCAAGTACCACGTCACCGTCATTGACGCCCCTGGCCATCGTGATTTCATCAAGAACATGAT---------GTTGCCCCTGAGGAGCACCCCGTTTTGTTGACCGAGGCCCCTCTCAACCCCAAGTCCAACCGTGAAAAGATGACCCAAATCATGTTTGAGACCTTCAATGCCCCTGCCTTCTACGTTGCCATCCAGGCTGTCTTGTCCCTGTATGCCTCTGGCCGTACCACTGGTATTGTCTTGGACTCTGGTGATGGTGTCACCCACACCGTCCCCATCTACGAGGGTTATGCCCTTCCCCACGCCATTCTGCGTCTTGACATGGCCGGTCGCGACTTGACCGACTACTTGATGCGCATCTTGTCCGAGCGTGGCCACGCTTTCACCACCACCGCCGAGCGTGAAATTGTCCGTGACATCAAGGAGAAGCTCTGCTACGTCGCCCTCGACTTTGAGCAAGAATTGGAGACCGCCCGCAACTCGTCGGCCCTCGAAAAGTCCTATGAGCTTCCTGACGGTCAGGTCATCACCATTGGCAACGAGCGCTTCCGCGCCCCCGAGGCTCTCTTCCAGCCCTCGTTCCTTGGCCTTGAATCCGTCGGTATCCACGAGACCACCTACAACTCCATCATGAAGTGTGACGTTGATATCCGTAAGGATCTCTACTCCAACATTGTCATGTCGGGTGGTACCACCATGTACCCCGGTATCGCCGACCGCATGCAGAAGGAGATCACCGCCTTGGCTCCCAGCTCCATGAAGATCAAGATCGTCGCTCCCCCCGAGCGCAAGTACTCCGTCTGGATCGGTGGTTCCATCTTGGCCTCCCTCTCCACTTTCCAACAGAGTGTCCTGGCCATTTTGCCCATATCGATCTTGCCAAGCCTGTCTACCACATTGGTAAAGAACAAAAAAAA-------AAGGGGGGGAGAGAGGGGGGTGCAATT-GGC---------TGCAAAACAGGCCAATCTCAC--------TTTTTGTTGTTTTTTATAGGTTTCATGTCAAAAGTGAAAAAGATTCTGGAGTGTGTGTGTTTCCACTGCTCCAAGCTCAAAGTCGACGACGTAAG-TGGGGGA---GGGGAAAGCCCATGG------------------CAGGC-------------------GAATTA---GAGGCTTATTTTCTC------------G-TTTTTTATTTTTTTGCTGTTTTA---TGCTTAGTCTGATCCTCGTTTTGCGCGTGCGCGCAAGATTCGGGACCCCAAGGCGCGCATGCGATCTGTTTGGGAGCTTGCCAAGGTCAAGATGGTGTGTGATGGCGGCTCGCGCGACGACAATGGGTTTGAGGAGACGGATGAGCAGCAGCGCAATCCGCACGGCGGCTGCGGCAACAAGCAGCCATTGATCCGCAAGGATGGGCTCAAGTTATACGCGGTATTCCGCGCGGGTGCCAATGACGACTCTGGCCACGAGGGCAAGACGCAATTGCCCGCGCACAAGGTGCTACAGATTCTTAAGAACATCAGCGACCAAGACATCCGCGACATGGGCCTGTCCGAGGAATTCGCACGCCCCGAGTGGATGATTGTCACCATTCTGCCCGTGCCACCTCCTCAGGTCCGCCCCAGCATTCAAATGGACGGCACCAGCCGCGGTGAAGACGATTTGACACACAAACTGTCCGATGTCCTAAAGGCAAACGCCAATGTGCGCCGCTGCGAATCCGAGGGCGCCCCTGTCCACGTTGTTCAGGAATTTGAACAGCTGCTCCAGGTAAAAACAAAA------AAAAAGTTGAA--------AAAAACAAT----------GAAAATCAATG-AAA-ACGACAAAATCCTGAACCAATGGCGCGCCCC-------------AACTCACTCTTTTTTTTT---------------TTTCTTGCTAGTTCCACATTGCCACGTACATGGACAATGACATTGCCGG
>Gongronella_pamphilae_SAUCC_4031_2
TTATCAATGCAAAG-----TTCTCCAAT---GTATTTTGG--AGT--TTCTTTGA--T-ACAATTTCTCTTCTTTTCCTTTGGAGGGCAA---CTTTTGAAGGAA-TTGAA-GGAATCCACTGTGAT----------CTG-TTT-CGAGCTTTCTCA-------ATT-------TGAGA----A-AGCT--ACAACCCGT----TTTTTT--CTTT----GGAAA---CAAA----CGGGTGTGGGGCC----TTTTAG-------G-ACTCGCAA----TTCAATATACTTTATGA-----------AATTCTTGATTGAT--------TCTTAATTGAAAC----AAAAAAACAACTTTCAACAATGGATCTCTCGGCTTACGCATCGATGAAGAACGCAGCGAATCGCGATATGTAATGTGATCTGCATTTAGTGAATCATCGAATCTTTGAACGCATCTTGCGCCCAAGGGTAATCCTTTGGGCACGCCTGTTTCAGTGTTATGTTAAACCCA-----AAAAC--TTTT--------------------------TTTT-------------------------------------------------------------------------------------------------------------TTGGTGATGTAA------CGTTGGG--------------------------------CTTGCCAATC----TTTT----TTGATTG----------------------------GTCTTGCTTGGAAT-GA-TGTCAATTCCAGTCGGATCAC--CTTATTCTT--------------------CAGATCAGGCTTTGGTAGACT---ACCGAAAGTCGCGTTTGA-ATGAATCTTGG-CCC--------------------GAATTGA-TGGGATTTTT----ACCA--TTTTTCAA--TATTTAACCTGAAATCA-----TAGTAACGGCGAGTGAA-GAGGGAAAAGCTCAAGTTTGGAAGCT-TCGTGGCATAGCTACGACGCGTTGT-AAACTGAAGTTTTTTGGGTGATTGGGCGACCGGATAAATAAGTCCTTTGGAAAGGGGCAACATAGAGGGTGACATTCCCGTCTTTGGTCCGAGTCAGTGCAGTCG-CTGCCCAGGAAACGACGAGTCAGGTTGTTTGGGAATGCAGCCTAAAATGGGAGGTAAATCTCTCCTAAAGCTAAATACTGGCGTAAGACCGATAGCGAACAAGTACCGTGAGGGAAAGATGAAAAGGACTTTGAAAAGAGGGTCAAATAGTACGTGAAATTGTTGAAAGGGAACCGTATGAAAGTAGACTGGCTTGGTGATGATCAATGTGTGTTTCGGCACGCATGCACTCATTGCC-TTTGCCAGCCAGCGGCAGTTTTTGCTAAAGGAAGAAAATCAGGGGAATGTAGCTTCGATTTCGGTTGAAGTGTTATAGCTCCTGGTAAAATACTTTGGCAGAGACTGAGGCTAGCAGTGGGT-CTTTGGG----AACTTTGCGCGCTTGTCGTCCAATGGCTAAG-TTTT---CTTCGGATG----CTTGGTTATTGGGTGGCAACTCGTGTGATGCTTCACCCTCCCGCTTAGGTCGCTGGCGTAATGCTTTTATATGACCCGTCTTGAAACACGGACCAAGGAGTCCACGTATAGAGCGAGTCGTT---GGGTGGCAAACCCAAAGGCGAAGTGAAAGCGATTGGGA---AGAAACTGTTACAGGTGGCACTCCCGGGGGGATATGACGTTTTATACAGATTGACCTCA--CCCAAAGCTCTATGCATGGGACCCGAAAGA-TGGTG-AACTATACTTGAATAGGGTGAAGCCAGAGGAAACTCT-GGTGGAGGCTCGTAGCGATTCT-GACG-TGCAAATCGATC-GTCGAA--TTTGAGTATA-GGGGCGAAA---TCGAGAAGTTCGAGAAGGAAGCCGCTGAACTCGGCAAGGGTTCCTTCAAGTACGCCTGGGTTTTGGACAAGCTCAAGGCTGAGCGTGAGCGTGGTATCACCATTGACATTGCCCTCTGGAAGTTCGAGACCCCCAAGTACCACGTCACCGTCATTGACGCCCCTGGCCATCGTGATTTCATCAAGAACATGAT---------GTTGCCCCTGAGGAGCACCCCGTTTTGTTGACCGAGGCCCCTCTCAACCCCAAGTCCAACCGTGAAAAGATGACCCAAATCATGTTTGAGACCTTCAATGCCCCTGCCTTCTACGTTGCCATCCAGGCTGTCTTGTCCCTGTATGCCTCTGGCCGTACCACTGGTATTGTCTTGGACTCTGGTGATGGTGTCACCCACACCGTCCCCATCTACGAGGGTTATGCCCTTCCCCACGCCATTCTGCGTCTTGACATGGCCGGTCGCGACTTGACCGACTACTTGATGCGCATCTTGTCCGAGCGTGGCCACGCTTTCACCACCACCGCCGAGCGTGAAATTGTCCGTGACATCAAGGAGAAGCTCTGCTACGTCGCCCTCGACTTTGAGCAAGAATTGGAGACCGCCCGCAACTCGTCGGCCCTCGAAAAGTCCTATGAGCTTCCTGACGGTCAGGTCATCACCATTGGCAACGAGCGCTTCCGCGCCCCCGAGGCTCTCTTCCAGCCCTCGTTCCTTGGCCTTGAATCCGTCGGTATCCACGAGACCACCTACAACTCCATCATGAAGTGTGACGTTGATATCCGTAAGGATCTCTACTCCAACATTGTCATGTCGGGTGGTACCACCATGTACCCCGGTATCGCCGACCGCATGCAGAAGGAGATCACCGCCTTGGCTCCCAGCTCCATGAAGATCAAGATCGTCGCTCCCCCCGAGCGCAAGTACTCCGTCTGGATCGGTGGTTCCATCTTGGCCTCCCTCTCCACTTTCCAACAGAGTGTCCTGGCCATTTTGCCCATATCGATCTTGCCAAGCCTGTCTACCACATTGGTAAAGAACAAAAAAAA-------AAGGGGGGGAGAGAGGGGGGTGCAATT-GGC---------TGCAAAACAGGCCAATCTCAC--------TTTTTGTTGTTTTTTATAGGTTTCATGTCAAAAGTGAAAAAGATTCTGGAGTGTGTGTGTTTCCACTGCTCCAAGCTCAAAGTCGACGACGTAAG-TGGGGGA---GGGGAAAGCCCATGG------------------CAGGC-------------------GAATTA---GAGGCTTATTTTCTC------------G-TTTTTTATTTTTTTGCTGTTTTA---TGCTTAGTCTGATCCTCGTTTTGCGCGTGCGCGCAAGATTCGGGACCCCAAGGCGCGCATGCGATCTGTTTGGGAGCTTGCCAAGGTCAAGATGGTGTGTGATGGCGGCTCGCGCGACGACAATGGGTTTGAGGAGACGGATGAGCAGCAGCGCAATCCGCACGGCGGCTGCGGCAACAAGCAGCCATTGATCCGCAAGGATGGGCTCAAGTTATACGCGGTATTCCGCGCGGGTGCCAATGACGACTCTGGCCACGAGGGCAAGACGCAATTGCCCGCGCACAAGGTGCTACAGATTCTTAAGAACATCAGCGACCAAGACATCCGCGACATGGGCCTGTCCGAGGAATTCGCACGCCCCGAGTGGATGATTGTCACCATTCTGCCCGTGCCACCTCCTCAGGTCCGCCCCAGCATTCAAATGGACGGCACCAGCCGCGGTGAAGACGATTTGACACACAAACTGTCCGATGTCCTAAAGGCAAACGCCAATGTGCGCCGCTGCGAATCCGAGGGCGCCCCTGTCCACGTTGTTCAGGAATTTGAACAGCTGCTCCAGGTAAAAACAAAA------AAAAAGTTGAA--------AAAAACAAT----------GAAAATCAATG-AAA-ACGACAAAATCCTGAACCAATGGCGCGCCCC-------------AACTCACTCTTTTTTTTT---------------TTTCTTGCTAGTTCCACATTGCCACGTACATGGACAATGACATTGCCGG
>Gongronella_pedratalhadensis_URM_8182
TTATCAATGCAAAG-----CCCTCAGATCTCGTTTTTTGA--GGT--GTCTTTGA--T--TAACTT-TCTTCTTTTTCCTC------------CATTCGAGGGAT-TTGAA-GGAATCCACTGTGAT----------CTG-TCT-CGAGCCTTCTCT-------TTA-------TGAGA----A-AGCT--GCAACCCGG----TTTTTT--CCTT----GGAAA---CAAT----CGGGGGTGGGGCC---TTTTAAG-------G-TCTCGCCA----TTCAGTATACTTTATGA-----------AATTCTTGAT------------TTTTTATTGAAACAATGAAAAAAACAACTTTCAACAATGGATCTCTCGGCTTACGCATCGATGAAGAACGCAGCGAATCGCGATATGTAATGTGATCTGCATTTAGTGAATCATCGAATCTTTGAACGCATCTTGCGCCCAAGGGTAATCCTTTGGGCACGCCTGTTTCAGTGTTATGTTCAACCCA-----AAATC----TC--------------------------TTTT-------------------------------------------------------------------------------------------------------------TTGGTGATGTAA------CGTTGGG--------------------------------CTTGCTAGTC-----TTT----TAGACTG----------------------------GTCTTGCCTGGAAT-GA-TGTCAATTCCAGTCGGACTCT--AATGATTTT--------------------CAGATCTGGCTTTGGTAATCT---ACCGAAAGTCGCTTTTGA-ATGAA--TTGGACCC--------------------GAATTGC-TGGGATCTTT-----ACA--TTTTTCAC--TTTTTAACCTGAAATCATCCCCTAGTAACGGCGAGTGAA-GAGGGAAAAGCTCAAGTTTGGAAGCT-TCGTGGCATAGCTACGACGCGTTGT-AAACTGAAGTTTTTTGGGTGACTGGGCGACCGAATAAATAAGTCCTTTGGAAAGGGGCAACATAGAGGGTGACATTCCCGTCTTTGGTTCGAGTCAGTTCAGTCG-CTGCCCAGGAAACGACGAGTCAGGTTGTTTGGGAATGCAGCCTAAAATGGGAGGTAAATCTCTCCTAAAGCTAAATACTGGCGTAAGACCGATAGCGAACAAGTACCGTGAGGGAAAGATGAAAAGGACTTTGAAAAGAGGGTCAAATAGTACGTGAAATTGTTGAAAGGGAACCGTATGAAAGTAGACTGGCCTGGAGATGATCAATGTGTGTCTCGGCACGCATGCACTCATTTCCGTGTGCCAGCCAGCGGCAGTTTTTGCTAAAGGAAGAAAATTAGGGGAATGTGGCTTCAACTTCGGTTGAAGTGTTATAGCTCCTAGTAAAATACTTTGGCAGAGACTGAGGCTAGCAGTGGGT-CTTTGGG----AACTTTGCGCGCTTGTCGTTTACAAGGCTAG-TTTT---CTTCGGATG----CTCGTTTTTTAAATGGCAACTCGTGTGATGCTTCACCCTCCCGCTTAGGTCGCTGGCGTAATGCTTTTATA-------------------------------------------------------------------------------------------------------------------------------------------------------------------------------------------------------------------------------------------------------------------------------------------------------------------------------------------------------------------------------------------------------------------------------------------------------------------------------------------------------------------------------------------------------------------------------------------------------------------------------------------------------------------------------------------------------------------------------------------------------------------------------------------------------------------------------------------------------------------------------------------------------------------------------------------------------------------------------------------------------------------------------------------------------------------------------------------------------------------------------------------------------------------------------------------------------------------------------------------------------------------------------------------------------------------------------------------------------------------------------------------------------------------------------------------------------------------------------------------------------------------------------------------------------------------------------------------------------------------------------------------------------------------------------------------------------------------------------------------------------------------------------------------------------------------------------------------------------------------------------------------------------------------------------------------------------------------------------------------------------------------------------------------------------------------------------------------------------------------------------------------------------------------------------------------------------------------------------------------------------------------------------------------------------------------------------------------------------------------------------------------------------------------------------------------------------------------------------------------------------------
>Gongronella_pingtangensis_CGMCC_3_27032
TTATCAATGCAAAG-----TTTCTC----TCCTTTTTGGG--GGA--TTCTTTGA--T-ACAATTTCTCTTCTTTTTCCTT----------------TCAGGAAA-TTGAA-GGAATCCACTGTGAT----------CTGTTTT-CGAGCTTTTTCTCAAT---TTT-------TGAGA--TTA-AGCT--ACAACCCGT----TTTTTT--CTTT----GGAAA---CAAA----CGGGTGTGGGGCC---TTTTTAG-------G-ACTCGCAA----TTCAATATACTTTATGA-----------AATTCTTGATTGAT--------TCTTAATTGAAAC----AAAAAAACAACTTTCAACAATGGATCTCTCGGCTTACGCATCGATGAAGAACGCAGCGAATCGCGATATGTAATGTGATCTGCATTTAGTGAATCATCGAATCTTTGAACGCATCTTGCGCCCAAGGGTAATCCTTTGGGCACGCCTGTTTCAGTGTTATGTTAAACCCA-----AAAAC---TTT--------------------------TTTT-------------------------------------------------------------------------------------------------------------TTGGTGATGTAA------CGTTGGG--------------------------------CTTGCCAATC-TTTTTTT----TAGATTG----------------------------GTCTTGCTTGGAAT-GA-TGTCAATTCCAGTCGGATCAC--CTTATTCTT--------------------CAGATCAGGCTTTGGTAGATT---ACCGAAAGTCGCGTTTGA-ATGAATTTTGG-CCC--------------------GAATTGA-TGGGATTTTT--AAAACA--TTTTTCAA--TATTTAACCTGAAATCATCCCCTAGTAACGGCGAGTGAA-GAGGGAAAAGCTCAAGTTTGGAAGCT-TCGTGGCATAGCTACGACGCGTTGT-AAACTGAAGTTTTTTGGGTGATTGGGCGACCGGATAAATAAGTCCTTTGGAAAGGGGCAACATAGAGGGTGACATTCCCGTCTTTGGTCCGAGTCAGTGCAGTCG-CTACCCAGGAAACGACGAGTCAGGTTGTTTGGGAATGCAGCCTAAAATGGGAGGTAAATCTCTCCTAAAGCTAAATACTGGCGTAAGACCGATAGCGAACAAGTACCGTGAGGGAAAGATGAAAAGGACTTTGAAAAGAGGGTCAAATAGTACGTGAAATTGTTGAAAGGGAACCGTATGAAAGTAGACTGGCTTGGTGATGATCAATGTGTGTTTCGGCACGCATGCACTCATTGCC-TTTGCCAGCCAGCGGCAGTTTTTGCTAAAGGAAGAAAATCAGGGGAATGTGGCTTCGACTTCGGTTGAAGTGTTATAGCTCCTGGTAAAATACTTTGGCAGAGACTGAGGCTAGCAGTGGGT-TTTTGGG----AACTTTGCGCGCTTGTCGTCCAATGGTCAAG-TTTT---CTTCGGATG----CTTGGTTATTGGGTGGCAACTCGTGTGATGCTTCACCCTCCCGCTTAGGTCGCTGGCGTAATGCTTTTATATGACCCGTCTTGAAACACGGACCAAGGAGTCCACGTATAGAGCGAGTCGTT---GGGTGGCAAACCCAAAGGCGAAGTGAAAGCGATTGGGA---AGAAACTGTTACAGGTGGCACTCCCGGGGGGATATGACGTTTTATACAGATTGACCTCA--CCCAAAGCTCTATGCATGGGACCCGAAAGA-TGGTG-AACTATACTTGAATAGGGTGAAGCCAGAGGAAACTCT-GGTGGAGGCTCGTAGCGATTCT-GACG-TGCAAATCGATC-GTCGAA--TTTGAGTATA-GGGGCGAAATCATCGAGAAGTTCGAGAAGGAAGCTGCTGAGCTCGGCAAGGGTTCCTTCAAGTACGCCTGGGTTTTGGACAAGCTCAAGGCTGAGCGTGAGCGTGGTATCACCATCGACATTGCTCTCTGGAAGTTCGAGACCCCCAAGTACCACGTCACCGTCATTGATGCCCCCGGCCATCGTGATTTCATCAAGAACATGATCACTGGTACGTTGCCCCTGAGGAGCACCCCGTTTTGTTGACCGAGGCCCCTCTCAACCCCAAGTCTAACCGTGAAAAGATGACCCAAATCATGTTTGAGACCTTCAATGCCCCTGCCTTCTACGTTGCTATCCAGGCTGTCTTGTCCCTGTATGCCTCTGGCCGTACCACTGGTATTGTCTTGGACTCTGGTGATGGTGTCACCCACACCGTCCCCATCTACGAGGGTTATGCCCTCCCCCACGCCATCCTGCGTCTTGACATGGCCGGTCGCGACTTGACCGACTACTTGATGCGCATCTTGTCTGAGCGTGGCCACGCTTTCACCACCACCGCCGAGCGCGAAATTGTCCGTGACATCAAGGAGAAGCTCTGCTACGTCGCCCTCGACTTTGAGCAAGAATTGGAGACCGCCCGCAACTCGTCGGCCCTCGAAAAGTCCTATGAGCTTCCTGACGGCCAGGTCATCACCATTGGCAACGAGCGCTTCCGCGCCCCCGAGGCCCTCTTCCAGCCCTCGTTCCTTGGCCTTGAGTCCGTCGGCATCCACGAGACCACCTACAACTCCATCATGAAGTGTGACGTTGATATCCGTAAGGATCTCTACTCCAACATTGTCATGTCGGGCGGCACCACCATGTACCCCGGTATCGCCGACCGCATGCAAAAGGAGATCACCGCCTTGGCCCCCAGCTCCATGAAGATCAAGATCGTCGCTCCCCCCGAGCGCAAGTACTCCGTCTGGATCGGTGGTTCCATCTTGGCCTCCCTCTCCACTTTCCAACAGAGTGTCCTGGCCATTTTGCCCATATCGATCTTGCCAAGCCTGTCTACCACATTGGTAAAAAAAAACAAAAAAA-----GGGGGAGGGAGGGAGAGGGGTGCAATT-GGC---------TACAAAACAGGCC-ATCTCAC---TTTTTTTT----------TTATAGGTTTCATGTCAAAAGTGAAAAAGATTCTGGAGTGCGTGTGTTTCCACTGCTCCAAGCTCAAAGTCGACGACGTAAG-TGGCCCA---TTGGGAAAGCCATAG------------------ATGACGCTTGGACCATTGAAGGGCGAGTTG---TATGCTTAATTTCTC-----------------TTTTTTCTTTTTCTCTTTTA----TCTTAGTCTGATCCTCGTTTTGCGCGTGCGCGCAAGATCCGGGACCCCAAGGCGCGTATGCGTTCTGTTTGGGAGCTTGCCAAGGTCAAGATGGTGTGTGATGGCGGCTCGCGCGACGACAATGGGTTTGAGGAGACGGATGAGCAGCAGCGCAACCCGCACGGCGGCTGCGGCAACAAGCAGCCATTGATCCGCAAGGACGGGCTCAAGTTGTACGCTGTGTTCCGCGCGGGCGCCAACGACGACTCTGGCCACGAGGGCAAGACGCAATTGCCCGCACACAAGGTGTTGCAGATCCTCAAGAACATCAGCGATCAAGACATCCGCGACATGGGTCTGTCCGAGGAATTCGCGCGCCCCGAGTGGATGATTGTCACCATTCTGCCCGTGCCGCCCCCTCAGGTCCGCCCCAGCATTCAAATGGACGGCACCAGCCGTGGTGAAGACGATTTGACACACAAGCTGTCCGATGTTCTAAAGGCAAATGCCAATGTGCGCCGCTGCGAATCCGAGGGCGCACCTGTCCACGTTGTCCAGGAATTTGAACAGCTGTTGCAGGTAAAAATGAAA------------------------------------------------AACAATGAAAA-ACGACAACATGCGGAACCAATGGGC--GCCC-------------ATCTCACCTTATTTTTTTATTTTTTATTTTTTATTTTTTGCTAGTTCCACATTGCCACGTACATGGACAATGACATTGCCGG
>Gongronella_pingtangensis_SAUCC_5673_2
TTATCAATGCAAAG-----TTTCTC----TCCTTTTTGGG--GGA--TTCTTTGA--T-ACAATTTCTCTTCTTTTTCCTT----------------TCAGGAAA-TTGAA-GGAATCCACTGTGAT----------CTGTTTT-CGAGCTTTTTCTCAAT---TTT-------TGAGA--TTA-AGCT--ACAACCCGT----TTTTTT--CTTT----GGAAA---CAAA----CGGGTGTGGGGCC---TTTTTAG-------G-ACTCGCAA----TTCAATATACTTTATGA-----------AATTCTTGATTGAT--------TCTTAATTGAAAC----AAAAAAACAACTTTCAACAATGGATCTCTCGGCTTACGCATCGATGAAGAACGCAGCGAATCGCGATATGTAATGTGATCTGCATTTAGTGAATCATCGAATCTTTGAACGCATCTTGCGCCCAAGGGTAATCCTTTGGGCACGCCTGTTTCAGTGTTATGTTAAACCCA-----AAAAC---TTT--------------------------TTTT-------------------------------------------------------------------------------------------------------------TTGGTGATGTAA------CGTTGGG--------------------------------CTTGCCAATC-TTTTTTT----TAGATTG----------------------------GTCTTGCTTGGAAT-GA-TGTCAATTCCAGTCGGATCAC--CTTATTCTT--------------------CAGATCAGGCTTTGGTAGATT---ACCGAAAGTCGCGTTTGA-ATGAATTTTGG-CCC--------------------GAATTGA-TGGGATTTTT--AAAACA--TTTTTCAA--TATTTAACCTGAAATCATCCCCTAGTAACGGCGAGTGAA-GAGGGAAAAGCTCAAGTTTGGAAGCT-TCGTGGCATAGCTACGACGCGTTGT-AAACTGAAGTTTTTTGGGTGATTGGGCGACCGGATAAATAAGTCCTTTGGAAAGGGGCAACATAGAGGGTGACATTCCCGTCTTTGGTCCGAGTCAGTGCAGTCG-CTACCCAGGAAACGACGAGTCAGGTTGTTTGGGAATGCAGCCTAAAATGGGAGGTAAATCTCTCCTAAAGCTAAATACTGGCGTAAGACCGATAGCGAACAAGTACCGTGAGGGAAAGATGAAAAGGACTTTGAAAAGAGGGTCAAATAGTACGTGAAATTGTTGAAAGGGAACCGTATGAAAGTAGACTGGCTTGGTGATGATCAATGTGTGTTTCGGCACGCATGCACTCATTGCC-TTTGCCAGCCAGCGGCAGTTTTTGCTAAAGGAAGAAAATCAGGGGAATGTGGCTTCGACTTCGGTTGAAGTGTTATAGCTCCTGGTAAAATACTTTGGCAGAGACTGAGGCTAGCAGTGGGT-TTTTGGG----AACTTTGCGCGCTTGTCGTCCAATGGTCAAG-TTTT---CTTCGGATG----CTTGGTTATTGGGTGGCAACTCGTGTGATGCTTCACCCTCCCGCTTAGGTCGCTGGCGTAATGCTTTTATATGACCCGTCTTGAAACACGGACCAAGGAGTCCACGTATAGAGCGAGTCGTT---GGGTGGCAAACCCAAAGGCGAAGTGAAAGCGATTGGGA---AGAAACTGTTACAGGTGGCACTCCCGGGGGGATATGACGTTTTATACAGATTGACCTCA--CCCAAAGCTCTATGCATGGGACCCGAAAGA-TGGTG-AACTATACTTGAATAGGGTGAAGCCAGAGGAAACTCT-GGTGGAGGCTCGTAGCGATTCT-GACG-TGCAAATCGATC-GTCGAA--TTTGAGTATA-GGGGCGAAATCATCGAGAAGTTCGAGAAGGAAGCTGCTGAGCTCGGCAAGGGTTCCTTCAAGTACGCCTGGGTTTTGGACAAGCTCAAGGCTGAGCGTGAGCGTGGTATCACCATCGACATTGCTCTCTGGAAGTTCGAGACCCCCAAGTACCACGTCACCGTCATTGATGCCCCCGGCCATCGTGATTTCATCAAGAACATGATCACTGGTACGTTGCCCCTGAGGAGCACCCCGTTTTGTTGACCGAGGCCCCTCTCAACCCCAAGTCTAACCGTGAAAAGATGACCCAAATCATGTTTGAGACCTTCAATGCCCCTGCCTTCTACGTTGCTATCCAGGCTGTCTTGTCCCTGTATGCCTCTGGCCGTACCACTGGTATTGTCTTGGACTCTGGTGATGGTGTCACCCACACCGTCCCCATCTACGAGGGTTATGCCCTCCCCCACGCCATCCTGCGTCTTGACATGGCCGGTCGCGACTTGACCGACTACTTGATGCGCATCTTGTCTGAGCGTGGCCACGCTTTCACCACCACCGCCGAGCGCGAAATTGTCCGTGACATCAAGGAGAAGCTCTGCTACGTCGCCCTCGACTTTGAGCAAGAATTGGAGACCGCCCGCAACTCGTCGGCCCTCGAAAAGTCCTATGAGCTTCCTGACGGCCAGGTCATCACCATTGGCAACGAGCGCTTCCGCGCCCCCGAGGCCCTCTTCCAGCCCTCGTTCCTTGGCCTTGAGTCCGTCGGCATCCACGAGACCACCTACAACTCCATCATGAAGTGTGACGTTGATATCCGTAAGGATCTCTACTCCAACATTGTCATGTCGGGCGGCACCACCATGTACCCCGGTATCGCCGACCGCATGCAAAAGGAGATCACCGCCTTGGCCCCCAGCTCCATGAAGATCAAGATCGTCGCTCCCCCCGAGCGCAAGTACTCCGTCTGGATCGGTGGTTCCATCTTGGCCTCCCTCTCCACTTTCCAACAGAGTGTCCTGGCCATTTTGCCCATATCGATCTTGCCAAGCCTGTCTACCACATTGGTAAAAAAAAACAAAAAAA-----GGGGGAGGGAGGGAGAGGGGTGCAATT-GGC---------TACAAAACAGGCC-ATCTCAC---TTTTTTTT----------TTATAGGTTTCATGTCAAAAGTGAAAAAGATTCTGGAGTGCGTGTGTTTCCACTGCTCCAAGCTCAAAGTCGACGACGTAAG-TGGCCCA---TTGGGAAAGCCATAG------------------ATGACGCTTGGACCATTGAAGGGCGAGTTG---TATGCTTAATTTCTC-----------------TTTTTTCTTTTTCTCTTTTA----TCTTAGTCTGATCCTCGTTTTGCGCGTGCGCGCAAGATCCGGGACCCCAAGGCGCGTATGCGTTCTGTTTGGGAGCTTGCCAAGGTCAAGATGGTGTGTGATGGCGGCTCGCGCGACGACAATGGGTTTGAGGAGACGGATGAGCAGCAGCGCAACCCGCACGGCGGCTGCGGCAACAAGCAGCCATTGATCCGCAAGGACGGGCTCAAGTTGTACGCTGTGTTCCGCGCGGGCGCCAACGACGACTCTGGCCACGAGGGCAAGACGCAATTGCCCGCACACAAGGTGTTGCAGATCCTCAAGAACATCAGCGATCAAGACATCCGCGACATGGGTCTGTCCGAGGAATTCGCGCGCCCCGAGTGGATGATTGTCACCATTCTGCCCGTGCCGCCCCCTCAGGTCCGCCCCAGCATTCAAATGGACGGCACCAGCCGTGGTGAAGACGATTTGACACACAAGCTGTCCGATGTTCTAAAGGCAAATGCCAATGTGCGCCGCTGCGAATCCGAGGGCGCACCTGTCCACGTTGTCCAGGAATTTGAACAGCTGTTGCAGGTAAAAATGAAA------------------------------------------------AACAATGAAAA-ACGACAACATGCGGAACCAATGGGC--GCCC-------------ATCTCACCTTATTTTTTTATTTTTTATTTTTTATTTTTTGCTAGTTCCACATTGCCACGTACATGGACAATGACATTGCCGG
>Gongronella_qichaensis_CGMCC_3_26218
TTATCAATGCAAAG-----TTTCTCCAAT--GAATTTTGG--GGT--TTCTTTGA--T-AAAATTTCTCTTCTTTTTCCTT------------TTTTTGAGGGAA-TTGAA-GGAATCCACTGTGAT----------CTG-TTT-CGAGCTTTTTC--------ATT-------TGAAA----A-AGCT--ACAACCCGT----TTTTTT--CTTT----GGAAA---CAAA----CGGGTGTGGGGCC---TTTTTAG-------G-ACTCGCAA----TTCAATATACTTTATGA-----------AATTCTTGATTGAT--------TCTTAATTGAAAC----AAAAAAACAACTTTCAACAATGGATCTCTCGGCTTACGCATCGATGAAGAACGCAGCGAATCGCGATATGTAATGTGATCTGCATTTAGTGAATCATCGAATCTTTGAACGCATCTTGCGCCCAAGGGTAATCCTTTGGGCACGCCTGTTTCAGTGTTATGTTAAACCCA-----AAATC---TCT--------------------------TTTT-------------------------------------------------------------------------------------------------------------TTGGTGATGTAA------CGTTGGG--------------------------------CTTGCCAATC----TTTT----TTGATTG----------------------------GTCTTGCTTGGAAT-GA-TATCAATTCCAGTCGGATCAC--CTTATTCTT--------------------CAGATCAGGCTTTGGTAGACT---ACCGAAGGTCGCGTTTGA-ACGGATTTAGG-CCC--------------------GAATTGA-TGGGATTTTT---AAACA--TTTTTCAA--TATTTAACCTGAAATCATCCCCTAGTAACGGCGAGTGAA-GAGGGAAAAGCTCAAGTTTGGAAGCT-TCGTGGCATAGCTACGACGCGTTGT-AAACTGAAGTTTTTTGGGTGATTGGGCGACCGGATAAATAAGTCCTTTGGAAAGGGGCAACATAGAGGGTGACATTCCCGTCTTTGGTCCGAGTCAGTGCAGTCG-CTGCCCAGGAAACGACGAGTCAGGTTGTTTGGGAATGCAGCCTAAAATGGGAGGTAAATCTCTCCTAAAGCTAAATACTGGCGTAAGACCGATAGCGAACAAGTACCGTGAGGGAAAGATGAAAAGGACTTTGAAAAGAGGGTCAAATAGTACGTGAAATTGTTGAAAGGGAACCGTATGAAAGTAGACTGGCTTGGTGATGATCAATGTGTGTCTCGGCACGCATGCACTCATTGCC-TTTGCCAGCCAGCGGCAGTTTTTGCTAAAGGAAGAAAATCAGGGGAATGTGGCTTCGATTTCGGTCGAAGTGTTATAGCTCCTGGTAAAATACTTTGGCAGAGACTGAGGCTAGCAGCGGAT-CTTTGGG----AACTTTGCGCGCTTGTCGTCCAATGGCTAAG-TTTT---CTTCGGATG----CTTGGTCATTGGGTGGCAACTCGTGTGATGCTTCACCCTTCCGCTTAGGTCGCTGGCGTAATGCTTTTATATGACCCGTCTTGAAACACGGACCAAGGAGTCCACGTATAGAGCGAGTCGTT---GGGTGGCAAACCCAAAGGCGAAGTGAAAGCGATTGGGA---AGAAACTGTTACAGGTGGCACTCCCGGGGGGATATGACGTTTTATACAGATTGACCTCA--CCCAAAGCTCTATGCATGGGACCCGAAAGA-TGGTG-AACTATACTTGAATAGGGTGAAGCCAGAGGAAACTCT-GGTGGAGGCTCGTAGCGATTCT-GACG-TGCAAATCGATC-GTC----------------------------TCGAGAAGTTCGAGAAGGAAGCCGCTGAACTCGGCAAGGGTTCCTTCAAGTACGCCTGGGTTTTGGACAAGCTCAAGGCTGAGCGTGAGCGTGGTATCACCATTGACATTGCCCTCTGGAAGTTCGAGACCCCCAAGTACCACGTCACCGTCATTGACGCCCCTGGCCATCGTGATTTCATCAAGAACATGAT-GCTGGTACGTTGCCCCTGAGGAGCACCCCGTCTTGTTGACCGAGGCCCCTCTCAACCCCAAGTCCAACCGTGAAAAGATGACCCAAATCATGTTTGAGACCTTCAATGCCCCTGCCTTCTACGTTGCCATCCAGGCCGTCCTGTCCCTGTATGCCTCTGGCCGTACCACTGGTATTGTCTTGGACTCTGGTGATGGTGTCACCCACACCGTCCCCATCTACGAGGGTTATGCCCTCCCCCACGCCATCTTGCGTCTTGACATGGCCGGTCGCGACTTGACCGACTACTTGATGCGCATCTTGTCCGAGCGTGGCCACGCTTTCACCACCACCGCCGAGCGCGAAATTGTCCGTGACATCAAGGAGAAGCTCTGCTACGTCGCCCTCGACTTTGAGCAAGAATTGGAGACTGCCCGCAACTCGTCGGCCCTCGAGAAGTCCTATGAGCTTCCTGACGGTCAGGTCATCACCATTGGCAACGAGCGCTTCCGCGCCCCCGAGGCTCTCTTCCAGCCCTCGTTCCTTGGCCTTGAGTCCGTCGGCATCCACGAGACCACCTACAACTCCATCATGAAGTGTGACGTGGATATCCGTAAGGATCTCTACTCCAACATTGTCATGTCGGGCGGCACCACCATGTACCCCGGTATCGCCGACCGCATGCAGAAGGAGATCACCGCCTTGGCCCCCAGCTCCATGAAGATCAAGATCGTCGCTCCCCCCGAGCGCAAGTACTCCGTCTGGATCGGTGGTTCCATCTTGGCCTCCCTCTCCACTTTCCAACAGAGTGTCCTGGCCATTTTGCCCATATCGATCTTGCCAAGCCTGTCTACCACATTGGTAAAAAAAAA-------------GGGGGAGGGAGGGAGAGGGGTGCCATTGGGC---------TAAAACACAGGCC-ATCTCAC---TCTTTTTTTTTGTTGTTCTTTTAGGTTTCATGTCAAAAGTGAAAAAGATTCTGGAGTGCGTGTGTTTCCACTGCTCCAAGCTCAAAGTCGACGACGTAAG-TGGCGCC---TTG----------GG------------------AAAGCG-------AATTG------GCATTG---GAGGCTTATTTTCTA------------TTTTTTTTTCTTTTTCTCTCTTTTT-CTTGCATAGTCTGATCCTCGTTTTGCGCGTGCGCGCAAGATTCGGGACCCCAAGGCGCGTATGCGTTCTGTTTGGGAGCTTGCCAAGGTCAAGATGGTGTGTGATGGCGGTTCGCGCGACGACAATGGGTTTGAAGAGACGGATGAGCAGCAGCGCAATCCGCACGGCGGCTGCGGCAACAAGCAGCCATTGATCCGCAAGGATGGTCTAAAGTTGTACGCGGTGTTCCGCGCAGGTGCCAACGACGATTCTGGCCACGAGGGCAAGACCCAATTGCCCGCGCACAAGGTGCTGCAGATCCTCAAGAACATCAGCGACCAAGACATCCGCGACATGGGCCTGTCCGAGGAATTCGCGCGTCCCGAGTGGATGATTGTCACCATCCTGCCCGTCCCGCCCCCTCAGGTCCGCCCCAGCATTCAAATGGACGGCACCAGCCGTGGTGAAGACGATTTGACACACAAGCTGTCCGATGTCCTAAAGGCAAATGCCAATGTGCGCCGTTGCGAATCCGAGGGCGCTCCTGTCCACGTTGTTCAGGAATTCGAGCAGCTGTTGCAGGTAAAAAAAAAA------AAAAAAAAAAAAAAAAAAAAAAAAAAGAAAAAAATGGATAAAACCAATG-AAA-ACGACAAAATCCCGAATCAATGGCG--GCCC-------------ATCTCATCCTTTTTTATT---TTTTTTTCCTT-GCCTATGATAGTTCCACATTGCCACGTACATGGACAATGACATTGCCGG
>Gongronella_qichaensis_SAUCC_4137_3
TTATCAATGCAAAG-----TTTCTCCAAT--GAATTTTGG--GGT--TTCTTTGA--T-AAAATTTCTCTTCTTTTTCCTT------------TTTTTGAGGGAA-TTGAA-GGAATCCACTGTGAT----------CTG-TTT-CGAGCTTTTTC--------ATT-------TGAAA----A-AGCT--ACAACCCGT----TTTTTT--CTTT----GGAAA---CAAA----CGGGTGTGGGGCC---TTTTTAG-------G-ACTCGCAA----TTCAATATACTTTATGA-----------AATTCTTGATTGAT--------TCTTAATTGAAAC----AAAAAAACAACTTTCAACAATGGATCTCTCGGCTTACGCATCGATGAAGAACGCAGCGAATCGCGATATGTAATGTGATCTGCATTTAGTGAATCATCGAATCTTTGAACGCATCTTGCGCCCAAGGGTAATCCTTTGGGCACGCCTGTTTCAGTGTTATGTTAAACCCA-----AAATC---TCT--------------------------TTTT-------------------------------------------------------------------------------------------------------------TTGGTGATGTAA------CGTTGGG--------------------------------CTTGCCAATC----TTTT----TTGATTG----------------------------GTCTTGCTTGGAAT-GA-TATCAATTCCAGTCGGATCAC--CTTATTCTT--------------------CAGATCAGGCTTTGGTAGACT---ACCGAAGGTCGCGTTTGA-ACGGATTTAGG-CCC--------------------GAATTGA-TGGGATTTTT---AAACA--TTTTTCAA--TATTTAACCTGAAATCATCCCCTAGTAACGGCGAGTGAA-GAGGGAAAAGCTCAAGTTTGGAAGCT-TCGTGGCATAGCTACGACGCGTTGT-AAACTGAAGTTTTTTGGGTGATTGGGCGACCGGATAAATAAGTCCTTTGGAAAGGGGCAACATAGAGGGTGACATTCCCGTCTTTGGTCCGAGTCAGTGCAGTCG-CTGCCCAGGAAACGACGAGTCAGGTTGTTTGGGAATGCAGCCTAAAATGGGAGGTAAATCTCTCCTAAAGCTAAATACTGGCGTAAGACCGATAGCGAACAAGTACCGTGAGGGAAAGATGAAAAGGACTTTGAAAAGAGGGTCAAATAGTACGTGAAATTGTTGAAAGGGAACCGTATGAAAGTAGACTGGCTTGGTGATGATCAATGTGTGTCTCGGCACGCATGCACTCATTGCC-TTTGCCAGCCAGCGGCAGTTTTTGCTAAAGGAAGAAAATCAGGGGAATGTGGCTTCGATTTCGGTCGAAGTGTTATAGCTCCTGGTAAAATACTTTGGCAGAGACTGAGGCTAGCAGCGGAT-CTTTGGG----AACTTTGCGCGCTTGTCGTCCAATGGCTAAG-TTTT---CTTCGGATG----CTTGGTCATTGGGTGGCAACTCGTGTGATGCTTCACCCTTCCGCTTAGGTCGCTGGCGTAATGCTTTTATATGACCCGTCTTGAAACACGGACCAAGGAGTCCACGTATAGAGCGAGTCGTT---GGGTGGCAAACCCAAAGGCGAAGTGAAAGCGATTGGGA---AGAAACTGTTACAGGTGGCACTCCCGGGGGGATATGACGTTTTATACAGATTGACCTCA--CCCAAAGCTCTATGCATGGGACCCGAAAGA-TGGTG-AACTATACTTGAATAGGGTGAAGCCAGAGGAAACTCT-GGTGGAGGCTCGTAGCGATTCT-GACG-TGCAAATCGATC-GTC----------------------------TCGAGAAGTTCGAGAAGGAAGCCGCTGAACTCGGCAAGGGTTCCTTCAAGTACGCCTGGGTTTTGGACAAGCTCAAGGCTGAGCGTGAGCGTGGTATCACCATTGACATTGCCCTCTGGAAGTTCGAGACCCCCAAGTACCACGTCACCGTCATTGACGCCCCTGGCCATCGTGATTTCATCAAGAACATGAT-GCTGGTACGTTGCCCCTGAGGAGCACCCCGTCTTGTTGACCGAGGCCCCTCTCAACCCCAAGTCCAACCGTGAAAAGATGACCCAAATCATGTTTGAGACCTTCAATGCCCCTGCCTTCTACGTTGCCATCCAGGCCGTCCTGTCCCTGTATGCCTCTGGCCGTACCACTGGTATTGTCTTGGACTCTGGTGATGGTGTCACCCACACCGTCCCCATCTACGAGGGTTATGCCCTCCCCCACGCCATCTTGCGTCTTGACATGGCCGGTCGCGACTTGACCGACTACTTGATGCGCATCTTGTCCGAGCGTGGCCACGCTTTCACCACCACCGCCGAGCGCGAAATTGTCCGTGACATCAAGGAGAAGCTCTGCTACGTCGCCCTCGACTTTGAGCAAGAATTGGAGACTGCCCGCAACTCGTCGGCCCTCGAGAAGTCCTATGAGCTTCCTGACGGTCAGGTCATCACCATTGGCAACGAGCGCTTCCGCGCCCCCGAGGCTCTCTTCCAGCCCTCGTTCCTTGGCCTTGAGTCCGTCGGCATCCACGAGACCACCTACAACTCCATCATGAAGTGTGACGTGGATATCCGTAAGGATCTCTACTCCAACATTGTCATGTCGGGCGGCACCACCATGTACCCCGGTATCGCCGACCGCATGCAGAAGGAGATCACCGCCTTGGCCCCCAGCTCCATGAAGATCAAGATCGTCGCTCCCCCCGAGCGCAAGTACTCCGTCTGGATCGGTGGTTCCATCTTGGCCTCCCTCTCCACTTTCCAACAGAGTGTCCTGGCCATTTTGCCCATATCGATCTTGCCAAGCCTGTCTACCACATTGGTAAAAAAAAA-------------GGGGGAGGGAGGGAGAGGGGTGCCATTGGGC---------TAAAACACAGGCC-ATCTCAC---TCTTTTTTTTTGTTGTTCTTTTAGGTTTCATGTCAAAAGTGAAAAAGATTCTGGAGTGCGTGTGTTTCCACTGCTCCAAGCTCAAAGTCGACGACGTAAG-TGGCGCC---TTG----------GG------------------AAAGCG-------AATTG------GCATTG---GAGGCTTATTTTCTA------------TTTTTTTTTCTTTTTCTCTCTTTTT-CTTGCATAGTCTGATCCTCGTTTTGCGCGTGCGCGCAAGATTCGGGACCCCAAGGCGCGTATGCGTTCTGTTTGGGAGCTTGCCAAGGTCAAGATGGTGTGTGATGGCGGTTCGCGCGACGACAATGGGTTTGAAGAGACGGATGAGCAGCAGCGCAATCCGCACGGCGGCTGCGGCAACAAGCAGCCATTGATCCGCAAGGATGGTCTAAAGTTGTACGCGGTGTTCCGCGCAGGTGCCAACGACGATTCTGGCCACGAGGGCAAGACCCAATTGCCCGCGCACAAGGTGCTGCAGATCCTCAAGAACATCAGCGACCAAGACATCCGCGACATGGGCCTGTCCGAGGAATTCGCGCGTCCCGAGTGGATGATTGTCACCATCCTGCCCGTCCCGCCCCCTCAGGTCCGCCCCAGCATTCAAATGGACGGCACCAGCCGTGGTGAAGACGATTTGACACACAAGCTGTCCGATGTCCTAAAGGCAAATGCCAATGTGCGCCGTTGCGAATCCGAGGGCGCTCCTGTCCACGTTGTTCAGGAATTCGAGCAGCTGTTGCAGGTAAAAAAAAAA------AAAAAAAAAAAAAAAAAAAAAAAAAAGAAAAAAATGGATAAAACCAATG-AAA-ACGACAAAATCCCGAATCAATGGCG--GCCC-------------ATCTCATCCTTTTTTATT---TTTTTTTCCTT-GCCTATGATAGTTCCACATTGCCACGTACATGGACAATGACATTGCCGG
>Gongronella_reniformis_CGMCC_3_27030
TTATCAATGCAAAG-----TTTCTCTCAATGTAATATTGG--AGT--TTCTTTGA--TAAAAATTTCTCTTCTTTTTCCTTTGGAGGGCAA--CTTTTGAAGGAATTTGAA-GGAATCCACTGTGAT----------CTGTTTT-CGAGCCTTTTCTCAATTTATTT-------TGAGA--AAA-AGCT--ACAACCCG-------------CTTT----GGAAA---CAAA----CGGGTGTGGGGCC---TTTTTAG-------G-ACTCGCAA----TTCAATATACTTTATGA-----------AATTCTTGATTGAT--------TCTTAATTGAAACAA--AAAAAAACAACTTTCAACAATGGATCTCTCGGCTTACGCATCGATGAAGAACGCAGCGAATCGCGATATGTAATGTGATCTGCATTTAGTGAATCATCGAATCTTTGAACGCATCTTGCGCCCAAGGGTAATCCCTTGGGCACGCCTGTTTCAGTGTTATGTTAAACCCA-----AAAAC-----T--------------------------ATTT-------------------------------------------------------------------------------------------------------------TTGGTGATGTAA------CGTTGGG--------------------------------CTTGCCAAAT--CTTTTT----TGATTTG----------------------------GTCTTGCTTGGAAT-GA-TATCAATTCCAGTCGGATCAC--CTTATTCTT--------------------CAGATCAGGCTTTGGTAGATT---ACCGAAAGTCGCGTTTGA-ATGAACTTTGG-CCC--------------------GAATTGA-TGGGATTTTT--AAAACATTTTTTTCAA--TATTTAACCTGAAATCATCCCCTAGTAACGGCGAGTGAA-GAGGGAAAAGCTCAAGTTTGGAAGCT-TCGTGGCATAGCTACGACGCGTTGT-AAACTGAAGTTTTTTGGGTGATTGGGCGACCGGATAAATAAGTCCTTTGGAAAGGGGCAACATAGAGGGTGACATTCCCGTCTTTGGTCCGAGTCAGTGCAGTCG-CTGCCCAGGAAACGACGAGTCAGGTTGTTTGGGAATGCAGCCTAAAATGGGAGGTAAATCTCTCCTAAAGCTAAATACTGGCGTAAGACCGATAGCGAACAAGTACCGTGAGGGAAAGATGAAAAGGACTTTGAAAAGAGGGTCAAATAGTACGTGAAATTGTTGAAAGGGAACCGTATGAAAGTAGACTGGCTTGGTGATGATCAATGTGTGCTTCGGCACGCATGCACTCATTGCC-TTTGCCAGCCAGCGGCAGTTTTTGCTAAAGGAAGAAAATCAGGGGAATGTGGCTTCGATTTCGGTTGAAGTGTTATAGCTCCTGGTAAAATACTTTGGCGGAGACTGAGGCTAGCAGTGGGT-CTTTGGG----AACTTTGCGCGCTTGTCGTCCAATGGCTAAG-TTTT---CTTCGGATG----CTTGGTTATTGGGTGGCAACTCGTGTGATGCTTCACCCTCCCGCTTAGGTCGCTGGCGTAATGCTTTTATATGACCCGTCTTGAAACACGGACCAAGGAGTCCACGTATAGAGCGAGTCGTT---GGGTGGCAAACCCAAAGGCGAAGTGAAAGCGATTGGGA---AGAAACTGTTACAGGTGGCACTCCCGGGGGGATATGACGTTTTATACAGATTGACCTCA--CCCAAAGCTCTATGCATGGGACCCGAAAGA-TGGTG-AACTATACTTGAATAGGGTGAAGCCAGAGGAAACTCT-GGTGGAGGCTCGTAGCGATTCT-GACG-TGCAAATCGATC-GTCGAA--TTTGAGTATA-GGGGCGAAA---TCGAGAAGTTCGAGAAGGAAGCCGCTGAACTCGGCAAGGGTTCCTTCAAGTACGCCTGGGTTTTGGACAAGCTCAAGGCTGAGCGTGAGCGTGGTATCACCATTGACATTGCTCTCTGGAAGTTCGAGACCCCCAAGTACCACGTCACCGTCATTGACGCCCCTGGCCATCGTGATTTCATCAAGAACATGATCACTGGTACGTTGCCCCTGAGGAGCACCCCGTTTTGTTGACCGAGGCCCCTCTCAACCCCAAGTCCAACCGTGAAAAGATGACCCAAATCATGTTTGAGACCTTCAATGCCCCTGCCTTCTACGTTGCCATCCAGGCCGTCTTGTCCCTGTATGCCTCTGGCCGTACCACTGGTATTGTCTTGGACTCTGGCGATGGTGTCACCCACACCGTCCCCATCTACGAGGGTTATGCCCTTCCCCACGCCATCCTGCGTCTTGACATGGCCGGTCGCGACTTGACCGACTACTTGATGCGCATCTTGTCCGAGCGTGGCCACGCTTTCACCACCACCGCCGAGCGCGAAATTGTCCGTGACATCAAGGAGAAGCTCTGCTACGTCGCCCTCGACTTTGAGCAAGAATTGGAGACCGCCCGCAACTCGTCGGCCCTCGAAAAGTCCTATGAGCTTCCTGACGGTCAGGTCATCACCATTGGCAACGAGCGCTTCCGCGCCCCTGAGGCCCTCTTCCAGCCCTCGTTCCTTGGCCTTGAATCCGTCGGTATCCACGAGACCACCTATAACTCCATCATGAAGTGTGACGTGGATATCCGTAAGGATCTCTACTCCAACATTGTCATGTCGGGTGGTACCACCATGTACCCCGGTATCGCCGACCGCATGCAGAAGGAGATCACCGCCTTGGCCCCCAGCTCCATGAAGATCAAGATCGTCGCTCCCCCCGAGCGCAAGTACTCCGTCTGGATCGGTGGTTCCATCTTGGCCTCCCTCTCCACTTTCCAACAGAATGTCCTGGTCATTTTGCCCATATCGATCTTGCCAAGCCTGTCTACCACATTGGTAAAGAACTAAAAAAA-------AAGGGGG---GAGAGGGGCGTGCAATT-GGC---------TACAAAACGGGTCAATCTCAC---TTTTTTTTTTTTTGTTTTTTATAGGTTTCATGTCAAAAGTGAAAAAGATTTTGGAGTGCGTGTGTTTCCACTGCTCCAAGCTCAAAGTCGACGACGTAAG-TGGCCACCCTTGGGAAAGCCCATGG------------------AAGGC-------------------GAATTG---GAGGCTTAATTTTTC------------GCTTTTTTTTTTTTTTGCTGTTTTA---TGCTTAGTCTGATCCTCGTTTTGCGCGTGCGCGCAAGATTCGGGACGCCAAGGCACGCATGCGTTCTGTTTGGGAGCTTGCCAAAGTCAAGATGGTCTGTGATGGCGGCTCGCGCGACGACAATGGGTTTGAGGAGACGGATGAGCAGCAACGTAATCCGCATGGTGGCTGCGGCAACAAGCAGCCATTGATCCGCAAGGATGGGCTCAAGTTGTACGCGGTGTTCCGCGCGGGCGCCAATGACGATTCTGGCCACGAGGGCAAGACGCAATTGCCCGCGCACAAGGTGCTGCAGATCCTCAAGAATATCAGCGACCAAGACATCCGCGACATGGGCCTGTCCGAGGAATTCGCACGCCCCGAGTGGATGATTGTCACCATTCTGCCCGTGCCACCCCCTCAGGTCCGCCCCAGCATTCAAATGGACGGCACCAGCCGCGGTGAGGATGATTTGACACACAAACTGTCCGATGTCCTAAAGGCAAATGCCAATGTGCGCCGCTGCGAATCCGAGGGCGCCCCTGTCCACGTTGTTCAGGAATTTGAACAGCTGCTGCAGGTAAAAAAAAAAAAAATGAAAAAAATGAAAAAAATGGAAAAACAAT----------GAAAAACAATG-AAA-ACGACAACATCCTGAACCAATGGCG----CC-------------AACTCTTTTTATTTTTTC---------------TTTCTTGCTAGTTCCACATTGCCACGTACATGGACAATGACATTGCCGG
>Gongronella_reniformis_SAUCC_4142_5__
TTATCAATGCAAAG-----TTTCTCTCAATGTAATATTGG--AGT--TTCTTTGA--TAAAAATTTCTCTTCTTTTTCCTTTGGAGGGCAA--CTTTTGAAGGAATTTGAA-GGAATCCACTGTGAT----------CTGTTTT-CGAGCCTTTTCTCAATTTATTT-------TGAGA--AAA-AGCT--ACAACCCG-------------CTTT----GGAAA---CAAA----CGGGTGTGGGGCC---TTTTTAG-------G-ACTCGCAA----TTCAATATACTTTATGA-----------AATTCTTGATTGAT--------TCTTAATTGAAACAA--AAAAAAACAACTTTCAACAATGGATCTCTCGGCTTACGCATCGATGAAGAACGCAGCGAATCGCGATATGTAATGTGATCTGCATTTAGTGAATCATCGAATCTTTGAACGCATCTTGCGCCCAAGGGTAATCCCTTGGGCACGCCTGTTTCAGTGTTATGTTAAACCCA-----AAAAC-----T--------------------------ATTT-------------------------------------------------------------------------------------------------------------TTGGTGATGTAA------CGTTGGG--------------------------------CTTGCCAAAT--CTTTTT----TGATTTG----------------------------GTCTTGCTTGGAAT-GA-TATCAATTCCAGTCGGATCAC--CTTATTCTT--------------------CAGATCAGGCTTTGGTAGATT---ACCGAAAGTCGCGTTTGA-ATGAACTTTGG-CCC--------------------GAATTGA-TGGGATTTTT--AAAACATTTTTTTCAA--TATTTAACCTGAAATCATCCCCTAGTAACGGCGAGTGAA-GAGGGAAAAGCTCAAGTTTGGAAGCT-TCGTGGCATAGCTACGACGCGTTGT-AAACTGAAGTTTTTTGGGTGATTGGGCGACCGGATAAATAAGTCCTTTGGAAAGGGGCAACATAGAGGGTGACATTCCCGTCTTTGGTCCGAGTCAGTGCAGTCG-CTGCCCAGGAAACGACGAGTCAGGTTGTTTGGGAATGCAGCCTAAAATGGGAGGTAAATCTCTCCTAAAGCTAAATACTGGCGTAAGACCGATAGCGAACAAGTACCGTGAGGGAAAGATGAAAAGGACTTTGAAAAGAGGGTCAAATAGTACGTGAAATTGTTGAAAGGGAACCGTATGAAAGTAGACTGGCTTGGTGATGATCAATGTGTGCTTCGGCACGCATGCACTCATTGCC-TTTGCCAGCCAGCGGCAGTTTTTGCTAAAGGAAGAAAATCAGGGGAATGTGGCTTCGATTTCGGTTGAAGTGTTATAGCTCCTGGTAAAATACTTTGGCGGAGACTGAGGCTAGCAGTGGGT-CTTTGGG----AACTTTGCGCGCTTGTCGTCCAATGGCTAAG-TTTT---CTTCGGATG----CTTGGTTATTGGGTGGCAACTCGTGTGATGCTTCACCCTCCCGCTTAGGTCGCTGGCGTAATGCTTTTATATGACCCGTCTTGAAACACGGACCAAGGAGTCCACGTATAGAGCGAGTCGTT---GGGTGGCAAACCCAAAGGCGAAGTGAAAGCGATTGGGA---AGAAACTGTTACAGGTGGCACTCCCGGGGGGATATGACGTTTTATACAGATTGACCTCA--CCCAAAGCTCTATGCATGGGACCCGAAAGA-TGGTG-AACTATACTTGAATAGGGTGAAGCCAGAGGAAACTCT-GGTGGAGGCTCGTAGCGATTCT-GACG-TGCAAATCGATC-GTCGAA--TTTGAGTATA-GGGGCGAAA---TCGAGAAGTTCGAGAAGGAAGCCGCTGAACTCGGCAAGGGTTCCTTCAAGTACGCCTGGGTTTTGGACAAGCTCAAGGCTGAGCGTGAGCGTGGTATCACCATTGACATTGCTCTCTGGAAGTTCGAGACCCCCAAGTACCACGTCACCGTCATTGACGCCCCTGGCCATCGTGATTTCATCAAGAACATGATCACTGGTACGTTGCCCCTGAGGAGCACCCCGTTTTGTTGACCGAGGCCCCTCTCAACCCCAAGTCCAACCGTGAAAAGATGACCCAAATCATGTTTGAGACCTTCAATGCCCCTGCCTTCTACGTTGCCATCCAGGCCGTCTTGTCCCTGTATGCCTCTGGCCGTACCACTGGTATTGTCTTGGACTCTGGCGATGGTGTCACCCACACCGTCCCCATCTACGAGGGTTATGCCCTTCCCCACGCCATCCTGCGTCTTGACATGGCCGGTCGCGACTTGACCGACTACTTGATGCGCATCTTGTCCGAGCGTGGCCACGCTTTCACCACCACCGCCGAGCGCGAAATTGTCCGTGACATCAAGGAGAAGCTCTGCTACGTCGCCCTCGACTTTGAGCAAGAATTGGAGACCGCCCGCAACTCGTCGGCCCTCGAAAAGTCCTATGAGCTTCCTGACGGTCAGGTCATCACCATTGGCAACGAGCGCTTCCGCGCCCCTGAGGCCCTCTTCCAGCCCTCGTTCCTTGGCCTTGAATCCGTCGGTATCCACGAGACCACCTATAACTCCATCATGAAGTGTGACGTGGATATCCGTAAGGATCTCTACTCCAACATTGTCATGTCGGGTGGTACCACCATGTACCCCGGTATCGCCGACCGCATGCAGAAGGAGATCACCGCCTTGGCCCCCAGCTCCATGAAGATCAAGATCGTCGCTCCCCCCGAGCGCAAGTACTCCGTCTGGATCGGTGGTTCCATCTTGGCCTCCCTCTCCACTTTCCAACAGAATGTCCTGGTCATTTTGCCCATATCGATCTTGCCAAGCCTGTCTACCACATTGGTAAAGAACTAAAAAAA-------AAGGGGG---GAGAGGGGCGTGCAATT-GGC---------TACAAAACGGGTCAATCTCAC---TTTTTTTTTTTTTGTTTTTTATAGGTTTCATGTCAAAAGTGAAAAAGATTTTGGAGTGCGTGTGTTTCCACTGCTCCAAGCTCAAAGTCGACGACGTAAG-TGGCCACCCTTGGGAAAGCCCATGG------------------AAGGC-------------------GAATTG---GAGGCTTAATTTTTC------------GCTTTTTTTTTTTTTTGCTGTTTTA---TGCTTAGTCTGATCCTCGTTTTGCGCGTGCGCGCAAGATTCGGGACGCCAAGGCACGCATGCGTTCTGTTTGGGAGCTTGCCAAAGTCAAGATGGTCTGTGATGGCGGCTCGCGCGACGACAATGGGTTTGAGGAGACGGATGAGCAGCAACGTAATCCGCATGGTGGCTGCGGCAACAAGCAGCCATTGATCCGCAAGGATGGGCTCAAGTTGTACGCGGTGTTCCGCGCGGGCGCCAATGACGATTCTGGCCACGAGGGCAAGACGCAATTGCCCGCGCACAAGGTGCTGCAGATCCTCAAGAATATCAGCGACCAAGACATCCGCGACATGGGCCTGTCCGAGGAATTCGCACGCCCCGAGTGGATGATTGTCACCATTCTGCCCGTGCCACCCCCTCAGGTCCGCCCCAGCATTCAAATGGACGGCACCAGCCGCGGTGAGGATGATTTGACACACAAACTGTCCGATGTCCTAAAGGCAAATGCCAATGTGCGCCGCTGCGAATCCGAGGGCGCCCCTGTCCACGTTGTTCAGGAATTTGAACAGCTGCTGCAGGTAAAAAAAAAAAAAATGAAAAAAATGAAAAAAATGGAAAAACAAT----------GAAAAACAATG-AAA-ACGACAACATCCTGAACCAATGGCG----CC-------------AACTCTTTTTATTTTTTC---------------TTTCTTGCTAGTTCCACATTGCCACGTACATGGACAATGACATTGCCGG
>Gongronella_sichuanensis__CGMCC_3_19651
------------------------CAGCTTCTTTTTGTTG-------TTCTTTGA--T--TGATTTCTCTTCTTTTCCTTT------------------TATGAA-TTGAA-GGAATCCACTGTGAT----------CTGTTTT-CGAGCTTTTTCTCAAT---TTT-------TGATA--TTA-ATCT--ACAACCCGT----TTTTTT--CTTT----GTAAA---CAAA----CGGGTGTGGGGGC---TTTTTAG-------G-ACTCGCAA----TTCAATATACTTTATGA-----------AATTCTTGATTGAT--------TCTTAATTGAAAC----AAAAAAACAACTTTCAACAATGGATCTCTCGGCTTACGCATCAATGAAGAACGCAGCGAATCGCGATATGTAATGTGATCTGCATTTATTGAATCATCGAATCTTTGAACGCATCTTGCGCCCAAGGGTAATCCTTTGGGCACGCCTGTTTCATTGTTATGTTAAACCCA-----AAAAC-TTTTT--------------------------TTTT-------------------------------------------------------------------------------------------------------------TTGTGGAGGGAA------GGTTGGG--------------------------------CTGGCCATCC--TTTTTT----TATATTG----------------------------GTCGGGCGGGGAGG-GA-GGGCAATTCCAGCCGGATCAC--CTTATTCTT--------------------CAAATCAGGGTGTGGGAGAAA---ACCAAAAGACGCGTGGGA-ATGAATTTTGG-CCC--------------------GAAGGGA-GGGGATTTTT--AAAACA--TTTTTCTA--TATTTAACCTGAAATCG-----------------------------------------------------TGGCATAGCTACGACGCGTTGT-AAACTGAAGTTTTTTGGGTGATTGGGCGACCGGATAAATAAGTCCTTTGGAAAGGGGCAACATAGAGGGTGACATTCCCGTCTTTGGTCCGAGTCAGTGCAGTCG-CTACCCAGGAAACGACGAGTCAGGTTGTTTGGGAATGCAGCCTAAAATGGGAGGTAAATCTCTCCTAAAGCTAAATACTGGCGTAAGACCGATAGCGAACAAGTACCGTGAGGGAAAGATGAAAAGGACTTTGAAAAGAGGGTCAAATAGTACGTGAAATTGTTGAAAGGGAACCGTATGAAAGTAGACTGGCTTGGTGATGATCAATGTGTGTTTCGGCACGCATGCACTCATTGCC-TTTGCCAGCCAGCGGCAGTTTTTGCTAAAGGAAGAAAATCAGGGGAATGTGGCTTCGACTTCGGTTGAAGTGTTATAGCTCCTGGTAAAATACTTTGGCAGAGACTGAGGCTAGCAGTGGGT-TTTTGGG----AACTTTGCGCGCTTGTCGTCCAATGGTCAAG-TTTT---CTTCGGATG----CTTGGTTATTGGGTGGCAACTCGTGTGATGCTTCACCCTCCCGCTTAGGTCGCTGGCGTAATGCTTTTATATGACCCGTCTTGAAACACGGACCAAGGAGTCCACGTATAGAGCGAGTCGTT---GGGTGGCAAACCCAAAGGCGAAGTGAAAGCGATTGGGA---AGAAACTGTTACAGGTGGCACTCCCGGGGGGATATGACGTTTTATACAGATTGACCTCA--CCCAAAGCTCTATGCATGGGACCCGAAAGA-TGGTG-AACTATACTTGAATAGGGTGAAGCCAGAGGAAACTCT-GGTGGAGGCTCGTAGCGATTCT-GACG-TGCAAATCGATC-GTCGAA--TTTGAGTATA-GGGGCGAAA------------------------------------------------------------------------------------------------------------------------------------------------------------------------------------------------------------------------------------------------------------------------------GAAGATGACCCAAATCATGTTTGAGACCTTCAATGCCCCTGCCTTCTACGTTGCTATCCAGGCTGTCTTGTCCCTGTATGCCTCTGGCCGTACCACTGGTATTGTCTTGGACTCTGGTGATGGTGTCACCCACACCGTCCCCATCTACGAGGGTTATGCCCTCCCCCACGCCATCCTGCGTCTTGACATGGCCGGTCGCGACTTGACCGACTACTTGATGCGCATCTTGTCTGAGCGTGGCCACGCTTTCACCACCACCGCCGAGCGCGAAATTGTCCGTGACATCAAGGAGAAGCTCTGCTACGTCGCCCTCGACTTTGAGCAAGAATTGGAGACCGCCCGCAACTCGTCGGCCCTCGAAAAGTCCTATGAGCTTCCTGACGGCCAGGTCATCACCATTGGCAACGAGCGCTTCCGCGCCCCCGAGGCCCTCTTCCAGCCCTCGTTCCTTGGCCTTGAGTCCGTCGGCATCCACGAGACCACCTACAACTCCATCATGAAGTGTGACGTTGATATCCGTAAGGATCTCTACTCCAACATTGTCATGTCGGGCGGCACCACCATGTACCCCGGTATCGCCGACCGCATGCAAAAGGAGATCACCGCCTTGGCCCCCAGCTCCATGAAGATCAAGATCGTCGCTCCCCCCGAGCGCAAGTACTCCGTCTGG---------------------------------------------------------------------------------------------------------------------------------------------------------------------------------------------------------------------------------------------------------------------------------------------------------------------------------------------------------------------------------------------------------------------------------------------------------------------------------------------------------------------------------------------------------------------------------------------------------------------------------------------------------------------------------------------------------------------------------------------------------------------------------------------------------------------------------------------------------------------------------------------------------------------------------------------------------------------------------------------------------------------------------------------------------------------------------------------------------------------------------------------------------------------------------------------------------------------
>Gongronella_sichuanensis__CGMCC_3_19652
------------------------CAGCTTCTTTTTGTTG-------TTCTTTGA--T--TGATTTCTCTTCTTTTCCTTT------------------TATGAA-TTGAA-GGAATCCACTGTGAT----------CTGTTTT-CGAGCTTTTTCTCAAT---TTT-------TGATA--TTA-ATCT--ACAACCCGT----TTTTTT--CTTT----GTAAA---CAAA----CGGGTGTGGGGGC---TTTTTAG-------G-ACTCGCAA----TTCAATATACTTTATGA-----------AATTCTTGATTGAT--------TCTTAATTGAAAC----AAAAAAACAACTTTCAACAATGGATCTCTCGGCTTACGCATCAATGAAGAACGCAGCGAATCGCGATATGTAATGTGATCTGCATTTATTGAATCATCGAATCTTTGAACGCATCTTGCGCCCAAGGGTAATCCTTTGGGCACGCCTGTTTCATTGTTATGTTAAACCCA-----AAAAC-TTTTT--------------------------TTTT-------------------------------------------------------------------------------------------------------------TTGTGGAGGGAA------GGTTGGG--------------------------------CTGGCCATCC--TTTTTT----TATATTG----------------------------GTCGGGCGGGGAGG-GA-GGGCAATTCCAGCCGGATCAC--CTTATTCTT--------------------CAAATCAGGGTGTGGGAGAAA---ACCAAAAGACGCGTGGGA-ATGAATTTTGG-CCC--------------------GAAGGGA-GGGGATTTTT--AAAACA--TTTTTCTA--TATTTAACCTGAAATCG-----------------------------------------------------TGGCATAGCTACGACGCGTTGT-AAACTGAAGTTTTTTGGGTGATTGGGCGACCGGATAAATAAGTCCTTTGGAAAGGGGCAACATAGAGGGTGACATTCCCGTCTTTGGTCCGAGTCAGTGCAGTCG-CTACCCAGGAAACGACGAGTCAGGTTGTTTGGGAATGCAGCCTAAAATGGGAGGTAAATCTCTCCTAAAGCTAAATACTGGCGTAAGACCGATAGCGAACAAGTACCGTGAGGGAAAGATGAAAAGGACTTTGAAAAGAGGGTCAAATAGTACGTGAAATTGTTGAAAGGGAACCGTATGAAAGTAGACTGGCTTGGTGATGATCAATGTGTGTTTCGGCACGCATGCACTCATTGCC-TTTGCCAGCCAGCGGCAGTTTTTGCTAAAGGAAGAAAATCAGGGGAATGTGGCTTCGACTTCGGTTGAAGTGTTATAGCTCCTGGTAAAATACTTTGGCAGAGACTGAGGCTAGCAGTGGGT-TTTTGGG----AACTTTGCGCGCTTGTCGTCCAATGGTCAAG-TTTT---CTTCGGATG----CTTGGTTATTGGGTGGCAACTCGTGTGATGCTTCACCCTCCCGCTTAGGTCGCTGGCGTAATGCTTTTATATGACCCGTCTTGAAACACGGACCAAGGAGTCCACGTATAGAGCGAGTCGTT---GGGTGGCAAACCCAAAGGCGAAGTGAAAGCGATTGGGA---AGAAACTGTTACAGGTGGCACTCCCGGGGGGATATGACGTTTTATACAGATTGACCTCA--CCCAAAGCTCTATGCATGGGACCCGAAAGA-TGGTG-AACTATACTTGAATAGGGTGAAGCCAGAGGAAACTCT-GGTGGAGGCTCGTAGCGATTCT-GACG-TGCAAATCGATC-GTCGAA--TTTGAGTATA-GGGGCGAAA------------------------------------------------------------------------------------------------------------------------------------------------------------------------------------------------------------------------------------------------------------------------------GAAGATGACCCAAATCATGTTTGAGACCTTCAATGCCCCTGCCTTCTACGTTGCTATCCAGGCTGTCTTGTCCCTGTATGCCTCTGGCCGTACCACTGGTATTGTCTTGGACTCTGGTGATGGTGTCACCCACACCGTCCCCATCTACGAGGGTTATGCCCTCCCCCACGCCATCCTGCGTCTTGACATGGCCGGTCGCGACTTGACCGACTACTTGATGCGCATCTTGTCTGAGCGTGGCCACGCTTTCACCACCACCGCCGAGCGCGAAATTGTCCGTGACATCAAGGAGAAGCTCTGCTACGTCGCCCTCGACTTTGAGCAAGAATTGGAGACCGCCCGCAACTCGTCGGCCCTCGAAAAGTCCTATGAGCTTCCTGACGGCCAGGTCATCACCATTGGCAACGAGCGCTTCCGCGCCCCCGAGGCCCTCTTCCAGCCCTCGTTCCTTGGCCTTGAGTCCGTCGGCATCCACGAGACCACCTACAACTCCATCATGAAGTGTGACGTTGATATCCGTAAGGATCTCTACTCCAACATTGTCATGTCGGGCGGCACCACCATGTACCCCGGTATCGCCGACCGCATGCAAAAGGAGATCACCGCCTTGGCCCCCAGCTCCATGAAGATCAAGATCGTCGCTCCCCCCGAGCGCAAGTACTCCGTCTGG---------------------------------------------------------------------------------------------------------------------------------------------------------------------------------------------------------------------------------------------------------------------------------------------------------------------------------------------------------------------------------------------------------------------------------------------------------------------------------------------------------------------------------------------------------------------------------------------------------------------------------------------------------------------------------------------------------------------------------------------------------------------------------------------------------------------------------------------------------------------------------------------------------------------------------------------------------------------------------------------------------------------------------------------------------------------------------------------------------------------------------------------------------------------------------------------------------------------
>Gongronella_zunyiensis_CGMCC_3_19899
------AAGAAAAG--------CAGAATACCACCTTTTGG--AGT--TTCTTTGA--T-ACAATTTCTCTTCTTTTCCTTT------------------TAGGAA-TTGAA-GGAATCCACTGTGAT----------CTGTTTT-CGAGCTTTTTCTCAAT---TTT-------TGAGA--TTA-AGCT--ACAACCCGT----TTTTTT--CTTT----GGAAA---CAAA----CGGGTGTGGGGCC---TTTTTAG-------G-ACTCGCAA----TTCAATATACTTTATGA-----------AATTCTTGATTGAT--------TCTTAATTGAAAC----AAAAAAACAACTTTCAACAATGGATCTCTCGGCTTACGCATCGATGAAGAACGCAGCGAATCGCGATATGTAATGTGATCTGCATTTACTGAATCATCGAATCTTTGAACGCATCTTGCGCCCAAGGGTAATCCTTTGGGCACGCCTGTTTCAGCGGTATGTTAAACCCA-----AAAAC-TTTTT--------------------------TTTT-------------------------------------------------------------------------------------------------------------TTGGTGATGTAA------CGTTGGG--------------------------------CTTGCCAATC--TTTTTT----TAGATTG----------------------------GTCTTGCTTGGAAT-GA-TGTCAATTCCAGTCGGATCAC--CTTATTCTT--------------------CAGATCAGGCTTTGGTAGATT---ACCGAAAGTCGCGTTTGA-ATGAATTTTGG-CCC--------------------GAATTGA-TGGGATTTTT--AAAACA--TTTTTCAA--TATTTAACCTGAAATCA-----------------------------------------------------------------------------------------------------------------------------------------------------------------------------------------------------------------------------------------------ATCTCTCCTAAAGCTAAATACTGGCGTAAGACCGATAGCGAACAAGTACCGTGAGGGAAAGATGAAAAGGACTTTGAAAAGAGGGTCAAATAGTACGTGAAATTGTTGAAAGGGAACCGTATGAAAGTAGACTGGCTTGGTGATGATCAATGTGTGTTTCGGCACGCATGCACTCATTGCC-TTTGCCAGCCAGCGGCAGTTTTTGCTAAAGGAAGAAAATCAGGGGAATGTGGCTTCGACTTCGGTTGAAGTGTTATAGCTCCTGGTAAAATACTTTGGCAGAGACTGAGGCTAGCAGTGGGT-TTTTGGG----AACTTTGCGCGCTTGTCGTCCAATGGTCAAG-TTTT---CTTCGGATG----CTTGGTTATTGGGTGGCAACTCGTGTGATGCTTCACCCTCCCG-----------------------------------------------------------------------------------------------------------------------------------------------------------------------------------------------------------------------------------------------------------------------------------------------------------------------------------------------------------------------------------------------------------------------------------------------------------------------------------------------------------------------------------------------------------------------------------------------------------------------------------------------------------------------------------------------------------------------------------------------------------------------------------------------------------------------------------------------------------------------------------------------------------------------------------------------------------------------------------------------------------------------------------------------------------------------------------------------------------------------------------------------------------------------------------------------------------------------------------------------------------------------------------------------------------------------------------------------------------------------------------------------------------------------------------------------------------------------------------------------------------------------------------------------------------------------------------------------------------------------------------------------------------------------------------------------------------------------------------------------------------------------------------------------------------------------------------------------------------------------------------------------------------------------------------------------------------------------------------------------------------------------------------------------------------------------------------------------------------------------------------------------------------------------------------------------------------------------------------------------------------------------------------------------------------------------------------------------------------------------------------------------------------------------------------------------------------------------------------------------------------------------------------------
>Gongronella_zunyiensis_CGMCC_3_19900
------AAGAAAAG--------CAGAATACCACCTTTTGG--AGT--TTCTTTGA--T-ACAATTTCTCTTCTTTTCCTTT------------------TAGGAA-TTGAA-GGAATCCACTGTGAT----------CTGTTTT-CGAGCTTTTTCTCAAT---TTT-------TGAGA--TTA-AGCT--ACAACCCGT----TTTTTT--CTTT----GGAAA---CAAA----CGGGTGTGGGGCC---TTTTTAG-------G-ACTCGCAA----TTCAATATACTTTATGA-----------AATTCTTGATTGAT--------TCTTAATTGAAAC----AAAAAAACAACTTTCAACAATGGATCTCTCGGCTTACGCATCGATGAAGAACGCAGCGAATCGCGATATGTAATGTGATCTGCATTTACTGAATCATCGAATCTTTGAACGCATCTTGCGCCCAAGGGTAATCCTTTGGGCACGCCTGTTTCAGCGGTATGTTAAACCCA-----AAAAC-TTTTT--------------------------TTTT-------------------------------------------------------------------------------------------------------------TTGGTGATGTAA------CGTTGGG--------------------------------CTTGCCAATC--TTTTTT----TAGATTG----------------------------GTCTTGCTTGGAAT-GA-TGTCAATTCCAGTCGGATCAC--CTTATTCTT--------------------CAGATCAGGCTTTGGTAGATT---ACCGAAAGTCGCGTTTGA-ATGAATTTTGG-CCC--------------------GAATTGA-TGGGATTTTT--AAAACA--TTTTTCAA--TATTTAACCTGAAATCA-----------------------------------------------------------------------------------------------------------------------------------------------------------------------------------------------------------------------------------------------ATCTCTCCTAAAGCTAAATACTGGCGTAAGACCGATAGCGAACAAGTACCGTGAGGGAAAGATGAAAAGGACTTTGAAAAGAGGGTCAAATAGTACGTGAAATTGTTGAAAGGGAACCGTATGAAAGTAGACTGGCTTGGTGATGATCAATGTGTGTTTCGGCACGCATGCACTCATTGCC-TTTGCCAGCCAGCGGCAGTTTTTGCTAAAGGAAGAAAATCAGGGGAATGTGGCTTCGACTTCGGTTGAAGTGTTATAGCTCCTGGTAAAATACTTTGGCAGAGACTGAGGCTAGCAGTGGGT-TTTTGGG----AACTTTGCGCGCTTGTCGTCCAATGGTCAAG-TTTT---CTTCGGATG----CTTGGTTATTGGGTGGCAACTCGTGTGATGCTTCACCCTCCCG-----------------------------------------------------------------------------------------------------------------------------------------------------------------------------------------------------------------------------------------------------------------------------------------------------------------------------------------------------------------------------------------------------------------------------------------------------------------------------------------------------------------------------------------------------------------------------------------------------------------------------------------------------------------------------------------------------------------------------------------------------------------------------------------------------------------------------------------------------------------------------------------------------------------------------------------------------------------------------------------------------------------------------------------------------------------------------------------------------------------------------------------------------------------------------------------------------------------------------------------------------------------------------------------------------------------------------------------------------------------------------------------------------------------------------------------------------------------------------------------------------------------------------------------------------------------------------------------------------------------------------------------------------------------------------------------------------------------------------------------------------------------------------------------------------------------------------------------------------------------------------------------------------------------------------------------------------------------------------------------------------------------------------------------------------------------------------------------------------------------------------------------------------------------------------------------------------------------------------------------------------------------------------------------------------------------------------------------------------------------------------------------------------------------------------------------------------------------------------------------------------------------------------------------
>Cunninghamella_echinulata__CBS_156_28
TTAACTAT-------------------------TTGTGGG--GAATAGGCTTTAA--AACCCTTTTCACCATTAATTCATC------------CATAATGTGGG--TCAAACCACATGCGCAATGTTTTTAAAAGGGTTACTTT-CGGGTACTCTTTT------TT-------------------TATT--ATAATATGG----TTCTTT---TTT----------------------------GGGCTATATTATTAA-------TTTTTTTATA----CTAAATTTACTGAATAACGATTGACCATAATTTATGGTTGTTTAAAAATATATTAATTTATAT------AAAAACAACTTTCAGCAATGGATCTCTCGGCTTTCGTATCGATGAAGAACGCAGCAAATCGCGATATTTAATGTGATCTGCCTATAGTGAATCATCAAATCTTTGAACGCATCTTGCACCCTATGGTATTCCGTAGGGTACATCTGTTTCAGTACCAT-TCAAACATCTCCCTCAATCCTTTTT--------------------------TTTTAAAAAAGAGAATGAGATCAGAGATAAATTATAAATGGTCCTGGGTAAGCTGTGCTATAGTCTTTATTGACTATACCTGACGGAATTCTATCACTACCCGCCCTTATATCTTTATGGTATAAGCTCGGTGTTAGGAGGTAGGAGCATAGTAAAGAACCTAACTTGCCTTTGTCAGCC-----TTC----TTAATTGAAGGACATGATGCGACTGTGGGACGCCCGATTACCCTCGACTTAAATATCTGTTAAGGTTAAATTCTTGACTAATCTTTTGTAAAAGAAAGAATAGGATAGAATTGGCTTTAATGTTTTTACATCTAGAGT----TATAA-ATCA-TTTTGACTCCTGATGGGAAAAAAAAAGTAAGAACTTT-CGGGTTCTTT--ACTCCA--TTTTTCCATTTTTTTGGCCTGAAATCATCCCTCAGTAACGGCGAGTGAACGAGGGAAAAGCTCAAAGTTGGAACCTGGTGGGGCCTAGCCTACCCGGATTGTAAAACTAAAGTTTTTGGGTCGTTTAGTCAGCCAGATAAATAAGTCCTCTGGAAAGGGGCGACATAGAGGGTGAAATCCCCGTCTTTGGTCTGAGCATGATTAGGCGTTTGGCCTGGAAACGAAGAGTCAGGTTGTTTGGGAATGCAGCCTAAAATGGGAGGTAAATCTCTCCTAAAGCTAAATATTGACGAAAGACCGATAGCGAACAAGTACCGTGAGGGAAAGATGAAAAGCACTTTGAAAAGAGGGTCAAAAAGTACGTGAAATTGCTGAAAGGGAACCGTATAAAATCAGACTTACTGGTAGGTAATCAACCTTCCTCTCGGGGAGGGTGCACTTGCCTGCTATTGTATGCCAGCAATACTTTGGTTGGGAGGAAAAAAGTAGGAGAAATGTAGCCTGGGTTTCGGCTTAGGTGTTATAGTCTCTTGCAAAATACTCTCGGCTGGAGTAAGGAACGCAGCAAAC-CGTAAGGCGAAGATTTTGGGCGCTTGGAGTTAATAGTTGGAGAATTTCTGCTTCGGGTGGTGCTTCAGCTATTGA-TTTTAACTCGCTTAAAGTTCTTTTAATTTGCTTAGGTTGTTGGCTTAATGATTTTATATGACCCGTCTTGAAACACGGACCAAGGAGTCCACCATGGGCGCGAGTCTTTTGGGTGTAGAAACCCCATGGGCGAAAGGAAATTGACTAAGATACCAAGGCGTAAGCTGGCAGTATCCCCCGGCGTAGACGA--TTTTATACTGAAATGTCTGAGGGCAAGCGCCTTATG-ATGGGACCCGAAAGATTGGTGAAACTATACTTGAATAGGGTAAAGCCCAGAGGAACTCTGGGTGGAGGCTCGCAGCGATTCTGGACGATGCAAATCGATCGGTCGAAATTTTGAGTATAGGGGGCGAAA-------------------------------------------------------------------------------------------------------------------------------------------------------------------------------------------------------------------------------------------------------------------------------------------------------------------------------------------------------------------------------------------------------------------------------------------------------------------------------------------------------------------------------------------------------------------------------------------------------------------------------------------------------------------------------------------------------------------------------------------------------------------------------------------------------------------------------------------------------------------------------------------------------------------------------------------------------------------------------------------------------------------------------------------------------------------------------------------------------------------------------------------------------------------------------------------------------------------------------------------------------------------------------------------------------------------------------------------------------------------------------------------------------------------------------------------------------------------------------------------------------------------------------------------------------------------------------------------------------------------------------------------------------------------------------------------------------------------------------------------------------------------------------------------------------------------------------------------------------------------------------------------------------------------------------------------------------------------------------------------------------------------------------------------------------------------------------------------------------------------------------------------------------------------------------------------------
